# Supplementary material for: Development and validation of a LASSO-based predictive model for inadvertent hypothermia in ICU patients
Source: Front Med (Lausanne). 2025 Aug 18;12:1596030. doi: 10.3389/fmed.2025.1596030 (PMC12399657; doi:10.3389/fmed.2025.1596030)
Supplement: Supplementary file 1 [file Data_Sheet_1.xlsx]

## Sheet: Sheet1
Group 1=Model Construction Cohort 2=External Validation	Season	Age	BMI	Primary Diagnosis: 1=Circulatory System Diseases 2=Respiratory System Diseases 3=Nervous System Diseases 4=Digestive System Diseases 5=Endocrine, Nutritional, and Metabolic Diseases 6=Genitourinary System Diseases 7=Injuries, Poisonings, or External Causes 8=Tumors 10=Other System Diseases	GCS 0=>8 1=≤8	Sepsis 0=none 1=sepsis 2=Septic Shock	Infection 0=none 1=Yes	Shock 0=none 1=Yes	Chronic Cardiovascular Insufficiency 0=none 1=Yes	Hypertension 0=none 1=Yes	sedatives 0=none 1=Yes	Muscle Relaxants 0=none 1=Yes	Catecholamines 0=none 1=Yes	RRT 0=none 1=Yes	Invasive Mechanical Ventilation 0=none 1=Yes	Surgery 0=none 1=Grade 1 2=Grade 2 3=Grade 3 4=Grade 4	Red Blood Cell Transfusion 0=none 1=Yes	Platelet Transfusion 0=none 1=Yes	Plasma Transfusion 0=none 1=Yes	Vasodilators 0=none 1=Yes	Glucocorticoids 0=none 1=Yes	Antipyretic Analgesics 0=none 1=Yes	Maximum pH	Minimum pH	APACHE II	SOFA	HR	MAP	24-hour Intravenous Fluid Intake	Lactate	PCT	CRP	Albumin	Prealbumin	Maximum White Blood Cell Count	Minimum White Blood Cell Count	Maximum Neutrophil Percentage	Minimum Neutrophil Percentage	Maximum Lymphocyte Percentage	Minimum Lymphocyte Percentage
1	4	26	33.13	4	0	0	1	0	0	0	0	0	0	0	0	0	0	0	0	0	0	0	7.454	7.337	2	2	106	91.33	2149	0.7	1.9	185.54	27.6	95	9.34	9.34	0.82	0.82	0.13	0.13
1	4	80	22.68	2	0	0	1	0	0	0	1	1	1	0	1	0	0	0	0	0	1	0	7.466	7.414	15	6	83	76	1036	2	1.1	121.55	27.8	136	7.77	3.33	0.91	0.74	0.08	0.17
1	4	46	27.05	4	0	1	1	0	0	0	0	0	0	0	0	0	0	0	0	0	1	0	7.463	7.146	12	3	108	98.33	2202	1.7	2.9	181.08	29.7	111	17.23	5.78	0.88	0.83	0.07	0.11
1	4	27	17.48	1	0	0	1	0	1	0	0	0	0	0	0	0	0	0	1	0	1	0	7.58	7.431	16	3	113	86	550	3.1	1.9	21.299	28.2	56	14.07	5.84	0.75	0.38	0.16	0.39
1	4	39	22.37	9	0	0	1	0	0	0	1	0	0	1	1	0	0	0	0	0	1	0	7.502	7.125	11	4	104	114.33	1530	1.8	0.5	42.701	28.9	186	16.93	5.58	0.66	0.53	0.22	0.3
1	4	74	27.3	7	0	0	0	0	1	1	0	0	0	0	0	4	0	0	0	1	0	0	7.448	7.343	10	2	77	98	802	1.1	0.07	112.804	29.8	80	14.35	9.71	0.85	0.78	0.1	0.14
1	4	37	26.63	4	0	0	1	0	0	0	0	0	0	0	0	0	0	0	0	0	0	0	7.451	7.386	18	4	150	112.33	1957	1	14	185.823	28.4	58	17.72	8.04	0.88	0.75	0.07	0.17
1	4	47	27.92	4	0	0	1	0	0	0	0	0	0	0	0	0	1	0	0	0	0	0	7.44	7.404	5	2	112	85.33	2050	1	0.65	162.617	26.4	66	7.14	3.82	0.85	0.77	0.11	0.17
1	4	75	18.36	2	0	0	1	0	0	0	1	0	1	0	1	0	0	0	0	0	1	0	7.507	7.293	14	3	76	113.33	370	1.3	1.6	31.734	32.9	167	14.62	10.01	0.58	0.47	0.1	0.13
1	4	72	20	9	0	0	0	0	0	1	0	0	0	0	0	0	1	0	0	0	0	0	7.464	7.389	24	2	95	104.33	942	0.9	1.5	59.94	29.2	116	26	12.52	0.9	0.84	0.05	0.09
1	4	47	18.59	1	0	0	1	0	1	1	1	0	0	0	1	1	1	0	1	0	0	0	7.508	7.4	23	4	88	85.67	2200	1.8	14	152.986	18.8	70	11.86	8.47	0.86	0.82	0.07	0.09
1	4	54	32.85	2	0	0	1	0	0	0	1	0	0	0	1	0	0	0	0	0	1	0	7.45	7.36	7	5	85	58.67	1444	1.7	1.5	180.377	26.5	86	13.08	7.67	0.87	0.75	0.07	0.14
1	4	49	20.2	4	0	0	1	0	1	1	1	0	1	0	1	2	0	0	0	0	0	0	7.469	7.342	25	6	103	84.33	2106	1.3	10	155.314	34.6	94	17.94	8.98	0.88	0.81	0.07	0.09
1	4	31	20.55	1	0	0	0	0	1	0	1	0	1	0	1	4	1	1	1	1	1	0	7.522	7.418	12	4	106	91.67	1522	2.6	0.67	21.746	27	155	12.18	7.82	0.84	0.67	0.09	0.2
1	4	56	23.89	7	1	0	1	0	0	0	0	0	0	0	1	3	0	0	0	0	1	1	7.464	7.402	20	4	126	91.33	450	3	0.65	187.048	28.6	131	19.33	8.34	0.89	0.79	0.07	0.11
1	4	39	28.69	7	0	0	0	0	0	0	0	0	0	0	0	0	0	0	0	0	0	0	7.42	7.339	5	2	92	87	1842	2.8	1.6	69.213	33.5	158	10.84	9.59	0.84	0.77	0.07	0.12
1	4	19	27.28	1	0	0	0	0	1	0	1	0	0	0	1	3	0	0	0	0	1	1	7.383	7.351	18	4	79	96	552	1.4	0.2	90.011	30.6	153	9.45	8.52	0.81	0.72	0.1	0.2
1	4	57	23.88	8	0	0	1	0	0	1	0	0	0	0	0	0	1	1	1	0	0	1	7.507	7.356	10	8	112	89.33	2450	2.5	1.26	94.997	22.8	108	6.19	2.96	0.65	0.52	0.18	0.36
1	4	38	25.97	9	0	0	1	1	0	0	1	0	1	0	1	2	0	0	0	0	1	0	7.384	7.352	14	3	101	91	1021	1.4	0.12	154.53	24.5	172	30.96	8.39	0.86	0.68	0.1	0.22
1	4	56	29.38	5	0	1	1	0	1	1	0	0	0	1	0	0	1	0	1	0	1	0	7.429	7.406	19	5	101	83.33	2741	1.5	44	187.215	20.8	51	24.67	13.13	0.94	0.88	0.04	0.08
1	4	58	24.51	4	0	0	1	0	0	0	0	0	0	0	0	0	0	0	0	0	1	0	7.508	7.387	8	2	149	119.33	2375	2.2	1.57	185.517	39.8	239	16.07	8.66	0.78	0.67	0.09	0.22
1	4	20	21.11	2	0	0	0	0	0	0	0	1	1	0	1	0	0	0	0	0	1	1	7.481	7.27	9	8	153	78	1200	3	0.17	5.409	38	150	21.32	12.91	0.92	0.75	0.07	0.14
1	4	48	23.18	6	0	0	1	0	1	1	0	0	0	1	0	0	0	0	0	1	0	0	7.495	7.393	17	12	118	103	640	1.4	2.2	80.658	32.8	342	10.71	4.95	0.93	0.82	0.05	0.1
1	4	56	29.97	9	0	2	1	1	0	1	0	0	0	0	0	3	1	0	0	0	0	0	7.319	7.306	18	9	98	97.33	3335	1.3	21	184.632	29.9	63	17.49	6.32	0.93	0.63	0.03	0.24
1	4	49	23.73	3	1	0	0	0	0	0	1	0	0	0	1	0	0	0	0	1	0	0	7.473	7.471	14	5	55	144.67	985	2	1.5	5.773	29.3	301	8.7	7.13	0.85	0.83	0.08	0.09
1	4	56	24.68	3	1	0	1	0	0	1	1	0	1	0	1	0	0	0	0	0	0	0	7.46	7.383	24	9	79	107.33	1412	0.6	1.61	172.677	33.9	139	15.47	12.26	0.83	0.74	0.06	0.15
1	4	38	22.76	4	0	0	1	1	0	0	0	0	0	0	0	0	1	0	1	0	0	0	7.534	7.424	12	8	119	86.33	2307	4.4		16.079	27	83	7.56	1.82	0.78	0.56	0.08	0.18
1	4	56	27.04	6	0	0	1	0	0	0	1	0	0	0	1	3	0	0	0	0	0	0	7.312	7.267	16	7	99	99	2692	2.1	7.92	45.898	31.9	225	6.27	4.1	0.98	0.9	0.01	0.03
1	4	72	15.57	4	0	0	0	0	0	0	1	0	0	0	1	2	0	0	0	0	0	0	7.382	7.37	14	2	76	87	1260	1.2	0.072	11.575	29.7	160	6.27	5.7	0.9	0.77	0.04	0.14
1	4	59	23.46	7	0	0	0	0	0	0	1	0	1	0	1	0	0	0	0	0	0	0	7.472	7.391	16	7	94	85.67	980	1.6	2.3	185.78	28.1	175	9.1	5.72	0.91	0.77	0.04	0.14
1	4	54	26.83	1	0	0	1	0	1	0	0	0	0	1	0	0	0	0	0	0	0	0	7.34	7.29	16	8	104	100.33	802	1.7		83.943	32.2	151	11.78	7.94	0.83	0.71	0.11	0.18
1	4	85	20	6	0	0	0	0	1	1	0	0	0	0	0	0	0	0	0	0	0	0	7.537	7.477	24	5	83	69.33	525	1.6	0.28	24.377	37.3	162	9.91	9.26	0.87	0.82	0.06	0.1
1	4	47	19.72	1	0	0	1	0	1	0	0	0	1	0	1	0	1	0	0	0	1	1	7.497	7.447	17	7	79	84	1050	2.4	0.81	52.087	31.7	93	11.95	5.4	0.83	0.74	0.11	0.18
1	4	41	24.22	4	0	0	0	0	0	1	0	0	1	1	0	0	0	0	0	0	1	0	7.464	7.077	12	6	115	84.33	1400	1.1	0.13	31.194	30.3	130	15.58	4.25	0.93	0.68	0.03	0.23
1	4	32	24.91	3	1	0	0	0	0	0	0	0	0	0	1	0	0	0	0	0	1	0	7.457	7.316	18	3	105	90.67	2840	6.6	0.48	82.812	39.2	286	19.79	7.3	0.83	0.68	0.1	0.22
1	4	67	21.48	9	0	2	1	1	0	0	0	0	1	0	0	0	1	1	1	0	1	0	7.423	7.352	16	13	128	50.33	3765	6.7	24.13	189.159	29.6	74	3.18	0.14	0.86	0.5	0.03	0.29
1	4	24	35.92	2	0	0	0	0	0	0	1	0	0	0	1	3	0	0	0	0	1	0	7.408	7.332	8	2	92	120	1791	0.9	0.12	62.058	41.5	271	8.88	8.66	0.59	0.48	0.34	0.4
1	4	56	19.38	2	1	2	1	1	0	0	1	0	1	0	1	0	1	1	1	0	1	0	7.544	7.215	14	12	152	43	5025	9.2	3.84	23.323	25.1	27	14.03	4.51	0.9	0.75	0.04	0.11
1	4	64	21.22	3	1	0	1	0	0	0	0	0	0	0	0	0	0	0	0	0	0	0	7.489	7.399	10	5	86	104	750	1.3	0.12	45.942	30.6	170	5.32	4.7	0.7	0.61	0.17	0.25
1	4	76	27.06	3	0	0	0	0	0	0	1	0	0	0	1	0	0	0	0	0	0	0	7.5	7.453	22	6	84	96.33	1020	1.2	0.48	93.322	26.6	52	10.13	10.13	0.8	0.8	0.1	0.1
1	4	77	20.16	9	0	0	1	0	0	0	1	0	0	0	1	3	0	0	0	0	0	0	7.572	7.465	20	4	72	80.33	2722	1.3	0.14	152.27	43.5	102	11.8	7.72	0.95	0.75	0.03	0.15
1	4	80	18.75	3	0	0	0	0	0	0	1	0	0	0	1	0	0	0	0	1	0	0	7.472	7.382	20	5	102	115	1895	3.5	5.6	143.693	32.6	116	15.07	6.75	0.9	0.88	0.06	0.06
1	4	52	30.18	9	0	0	1	0	0	0	0	0	0	1	0	0	1	0	0	0	0	0	7.464	7.344	20	5	98	75	2178	3	51	174.473	32.4	118	79.14	23.71	0.89	0.8	0.06	0.11
1	4	63	19.35	2	0	1	1	0	0	0	1	0	1	0	1	0	0	0	0	0	1	1	7.526	7.44	10	6	97	69.33	3033	1.7	11	130.096	28.8	58	8.73	3.56	0.94	0.7	0.04	0.17
1	4	56	38.57	5	0	0	0	0	0	1	0	0	1	0	0	4	0	0	0	0	0	0	7.33	7.264	13	3	108	73.33	750	1.3	5.8	94.141	33.4	136	21.24	10.51	0.9	0.82	0.04	0.12
1	4	76	17.58	2	0	0	1	0	0	0	0	0	0	0	0	0	0	0	0	0	0	0	7.427	7.422	18	6	88	86.33	950	0.8	0.23	151.288	25.2	60	11.16	8.61	0.81	0.79	0.08	0.09
1	4	72	22.23	2	1	1	1	1	1	0	0	0	1	0	1	0	0	0	0	0	0	0	7.415	7.248	11	7	91	83	636	3.3	1.7	82.372	26.9	101	15.31	6.35	0.96	0.78	0.03	0.15
1	4	33	28.41	4	0	0	1	0	0	1	0	0	0	0	0	0	1	0	0	0	0	0	7.476	7.394	11	9	135	107.67	2353	1.7	27	185.133	25.4	78	12.21	4.51	0.85	0.81	0.08	0.12
1	4	55	22.48	4	0	2	1	1	0	1	1	0	1	0	1	0	0	1	0	0	1	1	7.469	7.344	16	8	135	62.67	3466	3.8	78	179.745	32	154	9.28	3.23	0.88	0.8	0.07	0.14
1	4	79	25.71	4	0	0	1	1	0	1	0	0	1	0	1	3	1	1	1	0	0	0	7.692	7.404	18	5	78	97.33	5178	6.2	0.22	66.753	15.8	84	14.27	4.57	0.88	0.72	0.04	0.13
1	4	34	20.43	3	1	0	0	0	0	0	1	0	1	0	1	0	0	0	0	0	1	0	7.586	7.424	25	7	83	77	2530	1.7	0.11	176.85	31.8	115	10.38	5.71	0.66	0.55	0.23	0.32
1	4	57	24.38	5	0	0	1	0	0	1	1	0	0	0	1	1	0	0	0	0	0	0	7.491	7.181	19	2	137	80.33	2907	2.8	6.2	169.789	25.6	30	46.94	9.06	0.91	0.75	0.03	0.15
1	4	64	24.13	2	0	0	1	0	0	0	1	1	1	0	1	0	1	0	0	1	0	1	7.525	7.402	14	6	129	83.33	1356	4.2	0.09	158.667	35.3	78	30.51	11.2	0.96	0.86	0.02	0.06
1	4	83	19.35	6	0	0	1	0	0	0	0	1	0	0	0	0	0	0	0	0	1	0	7.489	7.407	8	1	88	79.67	900	4.6	28	180.616	24.7	58	18.34	8.51	0.93	0.87	0.03	0.06
1	4	60	18.49	2	0	0	1	0	1	0	1	0	0	0	1	0	0	0	0	0	1	0	7.498	7.419	31	3	79	94.67	812	1.6	5.3	27.181	27.1	120	8.83	6.53	0.94	0.91	0.04	0.07
1	4	56	20.37	4	0	0	0	0	0	0	0	0	0	0	0	0	0	0	0	0	1	0	7.477	7.41	12	2	117	68.67	900	1.1	0.52	134.22	24.6	59	19.32	7.73	0.89	0.85	0.04	0.07
1	4	60	23.62	4	0	1	1	0	0	1	1	0	0	0	1	0	0	0	0	1	0	1	7.468	7.307	20	7	133	73	1360	2.7	34	182.382	33.4	119	11.58	7.71	0.85	0.71	0.02	0.12
1	4	57	23.19	2	0	0	1	0	0	0	0	0	0	0	0	0	0	0	0	0	1	0	7.519	7.452	21	2	88	114.67	500	2.1	2.1	68.958	27.7	96	21.14	7.66	0.97	0.86	0.02	0.08
1	4	42	25.39	9	0	0	1	0	0	1	1	0	1	0	1	0	1	0	1	0	1	1	7.536	7.406	13	10	86	73	5785	1.7	1.4	179.628	26.9	66	24.95	6.18	0.91	0.87	0.07	0.1
1	4	59	24.51	9	0	1	1	1	0	0	1	0	0	0	1	3	0	0	0	0	1	0	7.488	7.404	8	5	89	86.33	1702	1.7	0.47	186.915	26.9	84	28.24	10.53	0.93	0.77	0.02	0.14
1	4	59	25.71	4	0	0	0	0	0	0	1	0	0	1	1	4	0	0	0	0	1	1	7.468	7.311	16	9	105	107	4714	2.1	3.18	179.145	17.7	74	14.66	6.32	0.89	0.81	0.06	0.12
1	4	34	19.44	6	0	0	0	0	0	0	0	0	0	1	0	0	1	1	0	1	0	0	7.363	7.307	18	8	115	97	1341	0.7		9.977	36.4	360	7.51	3.8	0.8	0.79	0.1	0.12
1	4	44	21.23	9	0	0	1	0	0	0	1	0	1	0	1	3	0	0	1	0	1	0	7.466	7.405	22	7	125	89.67	2128	1.4	2.9	184.115	26.7	39	22.03	14.97	0.87	0.84	0.05	0.1
1	4	34	23.74	4	0	0	0	0	0	0	1	0	0	1	1	0	1	0	1	0	1	1	7.533	7.321	18	9	119	127.33	2032	4.3	3.8	166.076	25.3	103	41.31	11.93	0.94	0.57	0.04	0.12
1	4	52	20.08	2	0	0	0	0	0	1	1	0	1	0	1	0	0	0	0	0	1	0	7.462	7.272	14	10	106	85.33	1789	4.5	6.94	116.457	28.2	87	17.26	10.64	0.93	0.75	0.04	0.17
1	4	54	21.97	4	0	0	0	0	0	0	0	0	0	0	0	0	1	0	1	0	0	0	7.416	7.045	12	9	90	94.33	2640	17	2.8	117.323	30.8	99	18.77	9.74	0.91	0.89	0.03	0.03
1	4	48	23.01	9	0	0	1	0	0	0	1	0	0	1	1	0	1	1	1	1	0	0	7.424	7.013	27	9	65	63	3311	4.6	4.7	101.309	28.4	166	0.39	0.13	0.46	0.21	0.54	0.69
1	4	60	30.48	9	0	0	0	0	0	0	0	0	0	0	0	0	1	1	0	0	1	1	7.518	7.442	16	6	135	117.33	4634	2.2	9.9	188.818	28.2	46	225.98	183.44	0.03	0.01	0.01	0.09
1	4	56	26.37	4	0	0	0	0	0	0	0	0	0	0	0	0	0	0	0	0	0	0	7.487	7.403	13	2	75	87.33	2425	3.5	0.95	157.959	29.2	54	24.82	14.67	0.87	0.77	0.05	0.14
1	4	51	22.86	4	0	0	0	0	0	0	0	0	0	0	0	0	1	0	0	1	0	0	7.453	7.349	15	6	103	125.33	1430	1.2	2.1	38.867	32.8	190	9.36	5.51	0.82	0.77	0.04	0.07
1	4	56	24.34	7	0	0	1	0	0	1	0	0	0	0	1	0	1	0	1	0	0	0	7.549	7.498	20	2	113	55.67	3592	2.4	4.8	118.863	27.5	46	7.83	5.54	0.9	0.77	0.04	0.11
1	4	83	16.8	9	0	0	0	0	0	0	1	0	1	0	1	3	0	0	0	0	1	0	7.483	7.373	20	10	107	88	3780	3.1	0.75	62.181	27.7	81	7.9	6.31	0.82	0.68	0.08	0.21
1	4	63	25.01	4	0	0	0	0	0	0	1	0	0	0	1	0	1	0	1	0	0	0	7.519	7.314	26	4	127	120	2202	2.9	0.64	59.015	32.4	59	14.67	6.14	0.9	0.87	0.02	0.03
1	4	54	24.51	9	1	1	1	0	1	0	0	0	0	0	0	0	0	0	0	1	0	0	7.418	7.387	8	6	107	128.33	2030	3.3	24	172.721	24.5	82	9.34	7.89	0.88	0.7	0.05	0.11
1	4	73	22.07	2	0	0	1	1	0	0	1	0	1	0	1	0	0	0	0	0	0	0	7.478	7.425	28	6	81	60.67	3884	1.8	0.56	172.808	28	34	17.2	8.81	0.91	0.58	0.06	0.26
1	4	52	26.49	2	0	0	1	0	0	0	0	0	0	1	0	0	0	0	0	0	0	0	7.367	7.286	13	3	99	89.67	2614	2.1	0.4	187.386	26.9	85	15.09	14.76	0.92	0.78	0.02	0.03
1	1	74	19.35	2	1	0	1	0	0	1	1	0	1	0	1	0	0	0	0	0	1	1	7.533	7.449	18	6	125	99.67	1570	5.6	0.1	61.957	31.4	91	6.03	2.8	0.92	0.84	0.05	0.12
1	1	42	22.53	2	0	0	0	0	0	0	1	0	0	0	1	3	0	0	0	1	1	0	7.466	7.452	10	4	66	89.33	2201	2	0.35	59.698	36.3	192	15.85	14.92	0.92	0.87	0.06	0.07
1	1	23	22.22	7	1	0	0	0	0	0	0	0	0	0	1	0	0	0	0	0	0	0	7.53	7.363	12	2	93	77	1871	0.7		4.377	43.8	266	7.13	6.17	0.71	0.71	0.12	0.17
1	1	60	22.64	3	1	0	0	0	0	0	0	0	0	0	1	0	0	0	0	0	0	0	7.555	7.451	8	4	95	109.67	1650	3.2	2.09	131.715	27.7	133	29.73	3.04	0.95	0.54	0.02	0.36
1	1	48	24.77	3	0	0	0	0	0	0	1	0	0	0	1	2	0	0	0	1	1	1	7.478	7.405	22	3	92	109.67	1925	1.7	1.2	157.824	35.8	162	14.37	9.31	0.85	0.77	0.08	0.16
1	1	56	24.07	7	1	0	0	0	0	0	1	0	0	0	1	3	0	0	0	1	0	1	7.506	7.274	9	6	115	73.33	3124	4.1		27.837	20.2	129	5.95	5.45	0.93	0.9	0.06	0.11
1	1	44	24.98	8	0	0	0	0	0	0	0	0	0	0	0	0	0	0	0	0	0	0	7.422	7.354	5	1	96	114.33	1082	4		1.522	43.1	269	8.57	8.57	0.82	0.82	0.12	0.12
1	1	65	25.91	3	1	0	0	0	0	0	1	0	1	0	1	0	0	0	0	0	0	0	7.434	7.127	21	7	136	108.33	1368	8.8	0.25	180.765	29.6	88	17.52	8.84	0.88	0.84	0.07	0.08
1	1	38	31.18	4	0	0	0	0	0	0	0	0	0	0	0	0	0	0	0	0	1	0	7.459	7.314	6	3	121	85	2161	4.3	1.5	188.904	33.7	96	17.3	12.89	0.85	0.79	0.1	0.12
1	1	54	22.95	4	0	0	1	0	0	0	0	0	0	0	0	0	0	0	0	0	1	0	7.459	7.427	14	4	121	85	1271	1.1	1.8	186.947	31.7	99	20.85	12.56	0.88	0.8	0.06	0.11
1	1	83	23.53	1	0	0	0	1	0	0	1	0	1	0	1	0	0	0	0	0	0	0	7.48	7.339	16	7	62	113.33	1500	1.5		63.622	25.8	86	11.56	6.47	0.8	0.6	0.12	0.31
1	1	73	20.05	2	1	0	0	0	0	0	1	0	1	0	1	0	0	0	0	0	1	0	7.506	7.449	11	6	58	90.67	1502	1.5	0.85	35.565	28	152	11.55	6.58	0.85	0.72	0.09	0.16
1	1	48	22.27	5	0	0	1	0	0	1	1	0	0	0	1	0	1	0	0	0	0	1	7.534	7.387	25	2	86	113.67	2376	3.4	4.9	160.073	20.8	53	10.99	7.24	0.94	0.79	0.05	0.12
1	1	76	23.44	1	0	0	0	0	1	1	0	0	0	1	0	0	0	0	0	1	0	0	7.486	7.238	18	4	100	133.67	1462	2.4	0.4	44.477	40.5	125	10.16	6.67	0.82	0.73	0.07	0.17
1	1	66	19.13	2	0	0	1	0	0	1	1	0	1	0	1	0	0	1	1	0	1	1	7.47	7.383	21	14	107	63.33	2365	6.7	100	188.658	22.9	50	23.85	8.28	0.91	0.8	0.01	0.04
1	1	58	22.76	4	0	0	0	1	0	0	1	0	1	0	1	3	1	1	1	0	1	1	7.365	7.276	12	8	146	101.67	5545	12.4	3.2	48.521	16	15	2.47	0.81	0.8	0.78	0.15	0.16
1	1	76	17.76	2	0	0	0	0	0	0	0	0	0	0	0	0	0	0	1	1	1	0	7.466	7.412	8	5	64	78	1142	2.2	0.15	44.871	27.1	92	8.44	8.44	0.75	0.75	0.12	0.12
1	1	18	23.36	4	0	0	0	0	0	0	0	0	0	0	0	0	0	0	0	0	0	0	7.447	7.351	9	2	115	76.33	2350	1.8	14	134.742	33.4	128	7.01	4.59	0.62	0.44	0.27	0.47
1	1	50	20.42	4	0	0	1	0	0	0	1	0	1	0	1	0	1	0	1	0	1	0	7.465	7.405	14	11	107	67.67	2390	1.7	15	95.832	31.3	91	9.82	6.91	0.81	0.75	0.07	0.07
1	1	49	26.37	9	0	0	1	0	0	0	1	0	0	0	1	0	0	0	0	0	0	0	7.441	7.415	10	2	71	91.67	2050	1.3	0.072	38.695	30	194	8.53	8.53	0.72	0.72	0.17	0.17
1	1	45	20.76	9	0	0	1	0	1	0	0	0	0	0	0	0	1	0	0	0	0	0	7.489	7.388	9	2	77	71.67	3455	1.6	0.62	19.621	29.8	78	5.55	3.14	0.83	0.71	0.11	0.15
1	1	54	25.51	7	0	0	1	0	0	0	1	0	0	0	1	0	0	0	0	0	0	0	7.509	7.356	19	3	87	91	1972	9.2	1.7	151.824	32.9	231	13.62	9.37	0.86	0.77	0.06	0.11
1	1	81	44.08	6	0	2	1	1	0	0	0	0	1	0	0	3	0	0	0	0	1	0	7.463	7.38	18	11	87	55.67	2880	3.8	7.43	182.617	24.5	71	27.58	19.41	0.96	0.87	0.01	0.05
1	1	39	21.47	4	0	0	1	0	0	0	1	0	0	0	1	3	0	0	0	0	1	1	7.405	7.374	14	3	91	84.33	2005	1	0.1	185.494	29.6	84	12.76	10.92	0.79	0.73	0.11	0.13
1	1	86	24.65	4	0	0	1	0	0	0	1	0	0	0	1	3	0	0	0	1	1	0	7.513	7.448	12	3	150	97.33	1786	1.3	2.4	176.484	31.7	85	8.39	7.04	0.89	0.8	0.07	0.16
1	1	36	23.03	4	0	1	1	0	0	0	1	0	0	1	1	0	0	0	0	0	1	1	7.485	7.29	3	8	115	106	2343	2.2	9.8	149.395	25.7	69	22.68	11.93	0.91	0.8	0.05	0.1
1	1	70	20.7	9	0	0	0	0	1	0	0	0	0	0	0	3	0	0	0	0	1	0	7.404	7.296	17	2	105	99.33	816	0.8	0.072	3.749	37.8	215	11.89	9.45	0.83	0.71	0.1	0.2
1	1	54	22.37	6	0	0	1	0	1	0	0	0	0	1	0	0	1	0	0	1	1	0	7.516	7.445	10	6	122	133	1390	1.8	2.97	162.983	26.6	283	13.08	4.76	0.89	0.86	0.07	0.1
1	1	73	23.7	1	0	0	1	0	1	0	1	0	0	1	1	0	0	0	0	1	1	0	7.44	7.32	13	5	63	86	1960	3.05	0.28	68.563	34.1	255	9.48	4.82	0.95	0.85	0.03	0.08
1	1	73	23.88	7	1	2	1	1	0	0	1	0	1	0	1	0	0	0	0	0	0	0	7.419	7.419	24	10	95	111	2566	2.1	0.49	179.979	30	110	14.7	14.7	0.84	0.84	0.12	0.12
1	1	63	22.86	7	0	0	0	0	1	0	1	0	0	0	1	0	0	0	0	0	0	1	7.488	7.46	12	6	82	108	1750	1.7	0.3	42.506	36.2	159	9.37	8.45	0.83	0.8	0.1	0.1
1	1	46	20.9	4	0	0	0	1	0	0	1	0	1	0	1	0	0	1	1	0	0	0	7.392	7.285	21	6	91	78.33	3394	3.2		1.458	32.5	160	9.63	2.91	0.87	0.76	0.08	0.15
1	1	53	18.61	1	0	0	0	0	1	1	1	0	1	1	1	0	1	0	1	1	1	0	7.393	7.29	21	8	115	91.33	2940	1.5	2.31	181.703	35.2	120	11.38	6.78	0.99	0.69	0.01	0.11
1	1	45	22.23	1	1	0	0	0	0	0	1	0	0	0	1	0	0	0	0	1	1	1	7.302	7.26	18	8	104	129	800	5.7		1.103	42	257	26.36	26.36	0.81	0.81	0.1	0.1
1	1	74	16.02	2	0	2	1	1	0	0	1	0	1	0	1	0	0	0	1	0	0	1	7.285	7.266	20	11	116	60	1141	1.8	0.26	128.27	22.9	24	23.13	23.13	0.92	0.92	0.04	0.04
1	1	64	17.36	4	0	2	1	1	0	0	1	0	1	0	1	0	0	0	0	0	0	0	7.334	7.334	10	5	90	45	2990	1.4	23.17	197.282	24.4	37	14.89	2.51	0.96	0.86	0.03	0.08
1	1	41	23.73	9	0	2	1	1	0	0	1	0	1	0	1	0	1	0	1	0	1	1	7.625	7.487	24	11	125	95.33	3036	2.3	0.74	188.434	31.8	81	30.86	14.97	0.96	0.84	0.01	0.09
1	1	81	22.83	2	0	0	0	0	0	1	0	0	1	0	1	0	0	0	0	1	0	0	7.485	7.2	21	7	98	88.67	2974	2.4	0.3	93.373	28	91	25.38	8.81	0.91	0.78	0.01	0.14
1	1	27	23.42	6	0	2	1	1	0	0	0	0	0	0	0	3	0	0	0	0	0	0	7.41	7.362	10	4	118	80.67	657	2.6	42.95	200.546	28.2	136	39.67	15.21	0.94	0.87	0.02	0.07
1	1	77	22.23	2	0	2	1	1	0	0	1	0	1	0	1	0	1	1	1	0	0	0	7.493	7.369	12	13	101	48.67	2403	4.5	34.86	106.858	29.5	68	6.5	4.37	0.92	0.88	0.06	0.08
1	1	52	18.93	8	0	1	1	0	0	0	0	0	0	1	0	0	1	0	0	0	0	0	7.489	7.393	19	6	114	86.67	1608	2.6	51	188.355	25.2	60	34.66	10.4	0.92	0.84	0.06	0.05
1	1	49	22.49	6	0	0	1	1	0	1	1	0	0	1	1	0	1	0	0	0	0	1	7.538	7.369	37	13	105	88.67	2420	1.8	27	94.625	31.6	175	17.8	10.12	0.91	0.77	0.04	0.14
1	1	65	21.63	3	1	0	0	0	1	0	1	0	1	0	1	4	1	0	1	1	0	1	7.475	7.403	25	1	72	102.67	1511	1.1	0.098	191.412	31.7	150	6.23	6.23	0.89	0.85	0.07	0.1
1	1	58	20.96	7	0	0	0	0	0	0	1	0	1	0	1	0	0	0	0	0	0	0	7.492	7.425	16	4	86	58.67	2383	1.2	1.4	105.744	27.8	92	13.4	3.7	0.9	0.78	0.03	0.11
1	1	72	22.98	2	0	2	1	1	0	0	1	0	1	0	1	0	1	0	0	1	0	0	7.504	7.397	14	9	85	91.67	2241	1	5.9	183.866	24.4	74	8.76	4.98	0.85	0.73	0.06	0.12
1	1	41	24.8	4	0	1	1	0	0	0	0	0	0	0	0	0	1	0	1	0	1	1	7.403	7.309	13	3	141	103.33	4171	3.5	36	191.907	28.2	33	11.41	8.92	0.82	0.77	0.07	0.15
1	1	33	21.05	3	0	2	1	1	0	0	0	0	1	0	0	0	0	0	0	0	0	0	7.463	7.424	22	10	105	67	2062	1.6	6.8	177.069	19.2	24	11.45	6.56	0.93	0.85	0.03	0.09
1	1	78	22.89	4	0	0	1	0	0	0	1	0	1	0	1	4	0	0	1	0	1	1	7.518	7.457	25	10	95	112.33	2982	3.5	15	197.357	24.1	41	20.69	12.85	0.93	0.88	0.01	0.04
1	1	61	23.67	3	0	0	0	0	0	0	1	0	0	0	1	0	0	0	0	1	0	0	7.46	7.407	23	6	115	130.33	1840	0.7	0.072	42.901	30.6	164	6.39	5.62	0.71	0.7	0.17	0.2
1	1	72	26.7	1	0	1	1	0	0	0	0	0	0	0	0	0	0	0	0	0	0	1	7.49	7.461	15	0	110	93	2980	1.1	0.18	167.3	30.4	72	5.64	3.59	0.78	0.68	0.11	0.18
1	1	66	22.15	8	0	0	0	1	0	0	0	0	1	0	0	2	1	0	1	0	0	0	7.48	7.343	25	9	115	46.67	4605	6.7	2.6	151.678	22	73	14.42	6.2	0.9	0.79	0.04	0.14
1	1	72	21.22	2	0	0	1	0	0	1	1	1	0	0	1	0	0	0	0	0	1	1	7.428	7.378	16	7	66	87.67	2403	2.1	0.94	196.222	27.4	40	14.09	13.01	0.93	0.9	0.03	0.05
1	1	60	23.51	2	0	2	1	1	0	0	1	1	1	0	1	0	0	0	0	0	0	1	7.444	7.41	14	12	99	81.33	2519	2.4	0.75	180.895	27.2	138	7.04	4.92	0.94	0.9	0.03	0.07
1	1	92	20.52	2	0	2	1	1	0	0	1	0	1	0	1	0	0	0	0	0	1	0	7.468	7.266	21	5	115	91.67	3160	1.3	3.6	196.18	24.1	28	20.71	7.2	0.95	0.84	0.01	0.06
1	1	68	21.11	9	0	2	1	1	1	0	1	0	1	0	1	3	0	0	1	0	1	1	7.478	7.318	28	7	152	90.67	2935	2.7	24	197.774	22.8	24	17.54	4.27	0.94	0.34	0.03	0.08
1	2	65	22.96	2	0	2	1	1	0	1	1	0	1	0	1	0	1	0	1	0	1	0	7.495	7.364	30	12	91	58.67	3431	2.2	4.2	17.239	27.2	118	15.69	10.03	0.93	0.81	0.04	0.1
1	1	41	18.83	4	0	0	0	0	0	0	0	0	0	0	0	0	0	1	1	0	0	0	7.354	7.312	24	3	109	87	2612	3.1	9.3	195.058	24.9	21.9	16.57	10.28	0.89	0.86	0.07	0.12
1	1	64	24.22	3	1	0	0	0	0	1	0	0	1	0	1	0	0	0	0	1	0	1	7.549	7.287	35	8	125	129.33	2300	2.1	0.57	112.424	28.5	104	13.48	9.82	0.93	0.81	0.03	0.07
1	1	35	22.72	1	0	0	0	0	1	0	1	0	1	1	1	0	0	0	1	0	1	0	7.581	7.093	17	2	75	70	2963	10.6	2.2	8.955	33.3	71	17.92	9.68	0.91	0.82	0.04	0.13
1	1	73	19.57	9	1	0	1	0	0	0	1	0	1	0	1	0	0	0	0	0	0	1	7.591	7.481	25	8	141	96.67	1120	3.1	11	203.19	24.4	80	14.39	6.72	0.93	0.78	0.06	0.17
1	2	93	19.91	3	1	0	0	0	0	1	0	0	0	0	0	0	0	0	0	0	0	0	7.389	7.301	18	3	114	94.33	1045	0.5	0.18	32.111	36.2	153	17.81	15.89	0.9	0.84	0.04	0.11
1	2	59	19.1	2	0	0	0	0	0	0	0	0	0	0	0	3	0	0	0	0	0	0	7.41	7.37	12	1	89	103.33	980	1		2.655	37.2	164	15.32	5	0.87	0.57	0.06	0.3
1	2	81	21.13	4	0	2	1	1	0	1	1	0	1	0	1	4	0	0	0	0	0	0	7.449	7.372	21	8	75	87.33	2365	2	8.3	192.634	21.2	61	6.78	4.73	0.88	0.82	0.06	0.11
1	2	30	30.04	9	0	2	1	1	0	1	1	0	1	1	1	0	0	0	1	0	1	1	7.379	7.291	31	18	82	81.33	4930	2.6	6.94	193.186	21	43	20.36	13.12	0.91	0.91	0.06	0.07
1	2	68	18.18	1	0	2	1	1	0	0	0	0	1	0	0	0	0	0	0	0	0	0	7.51	7.43	14	6	97	88.67	1856	2.8	0.57	191.015	23.8	54	16.74	9.49	0.92	0.85	0.07	0.08
1	2	84	17.09	2	0	0	0	0	0	1	0	0	1	0	0	0	0	0	0	0	1	0	7.504	7.35	26	7	113	95.67	2696	1.6	0.1	13.814	23.7	96	22.97	17.51	0.9	0.87	0.03	0.05
1	2	78	19.04	4	0	0	0	1	0	0	1	0	1	0	1	0	1	0	0	0	0	0	7.506	7.376	16	5	110	67.67	2500	4.5	0.18	125.26	22.2	185	9.82	6.73	0.86	0.83	0.07	0.11
1	2	53	19.61	6	0	2	1	1	0	0	1	0	0	0	1	0	1	0	0	0	1	0	7.48	7.368	14	3	106	91	2590	1.4	5.2	188.36	29	182	21.25	8.52	0.87	0.74	0.04	0.14
1	2	28	18.29	7	0	0	0	0	0	0	0	0	0	0	0	0	0	0	0	0	0	0	7.379	7.31	4	0	68	86.33	1100	1		23.062	37	147	6.88	5.94	0.67	0.65	0.23	0.25
1	2	51	20.9	3	1	0	0	0	0	1	0	0	0	1	1	0	0	0	0	1	0	0	7.439	7.396	20	10	82	128	1290	1.55	2.75	180.85	21.5	126	19.38	13.75	0.88	0.74	0.05	0.12
1	2	55	21.45	7	0	0	0	0	0	1	1	0	0	0	1	0	1	0	0	0	0	0	7.443	7.36	19	4	92	114.67	2330	1.07	0.6	146.726	25.5	77	6.77	5.53	0.82	0.78	0.06	0.11
1	2	78	29.59	7	1	0	0	1	0	1	0	0	1	0	1	2	1	0	0	0	1	0	7.48	7.388	18	8	104	86.33	752	2.3		120.3	23.9	82	18.5	11.82	0.85	0.74	0.08	0.17
1	2	72	17.48	1	0	0	0	0	0	1	0	0	0	1	0	0	0	0	0	0	0	0	7.472	7.39	9	3	85	68.67	965	1.1		41.671	34.9	167	4.58	3.91	0.67	0.63	0.12	0.19
1	2	71	22.97	7	0	0	0	0	0	1	0	0	0	0	0	0	0	0	0	0	0	0	7.52	7.41	9	5	93	88.33	1100	1.63	0.1	43.456	30.8	163	13.33	11.05	0.81	0.65	0.08	0.14
1	2	41	26.11	1	0	0	0	0	1	0	1	0	0	0	1	3	0	0	0	0	0	0	7.385	7.383	4	0	120	107	940	0.9	0.072	171.082	29.4	151	15.06	11.59	0.86	0.8	0.07	0.13
1	2	36	17.6	9	0	0	0	1	0	0	1	0	0	0	1	3	1	0	1	0	0	0	7.398	7.395	2	1	90	77.67	1740	3.5		10.652	27.1	141	12.01	3.99	0.86	0.76	0.08	0.17
1	2	31	24.49	2	0	0	0	0	0	0	1	0	0	0	1	3	0	0	0	0	1	0	7.372	7.343	8	2	79	86.33	1550	2.1		26.562	43.1	302	14.45	12.57	0.91	0.66	0.06	0.24
1	2	66	24.44	6	0	2	1	1	0	0	0	0	1	0	0	3	0	0	1	0	0	1	7.469	7.365	13	9	107	68.33	1610	2.2	90.29	187.784	27.2	62	36.93	9.11	0.74	0.65	0.02	0.13
1	2	58	42.22	5	0	0	0	0	0	1	1	0	0	0	1	4	0	0	0	0	0	0	7.373	7.291	21	2	85	92.33	1100	1		95.857	35.4	172	8.54	7.07	0.93	0.81	0.06	0.13
1	2	76	23.56	2	0	0	0	0	0	1	0	0	1	0	0	4	0	0	0	0	0	1	7.435	7.357	15	4	125	76	1670	1.5	11	194.946	28.3	79	15.45	7.28	0.9	0.8	0.04	0.09
1	2	33	22.27	7	1	0	0	0	0	0	0	0	1	0	1	0	1	1	1	0	0	0	7.555	7.506	38	10	150	105.33	3930	3.5	0.11	131.596	25.7	110	22.39	21.9	0.9	0.86	0.04	0.05
1	2	46	48.04	5	0	0	0	0	0	1	1	0	0	0	1	4	0	0	0	0	0	0	7.394	7.381	11	4	89	95.33	1220	0.9	0.072	25.14	35.4	172	15.51	14.29	0.94	0.8	0.05	0.11
1	2	49	32.81	4	0	1	1	0	0	1	0	0	0	0	0	0	0	0	0	0	0	0	7.483	7.396	16	7	111	90.33	2252	2.1	1.7	103.122	26.1	62	21.34	17.81	0.86	0.81	0.08	0.09
1	2	49	22.07	4	0	0	0	0	0	0	0	0	1	0	0	0	0	0	0	0	0	0	7.426	7.391	21	10	123	90.33	835	2.5	5.6	180.541	28	118	7.38	2.89	0.88	0.73	0.07	0.11
1	2	79	23.34	1	0	0	0	0	1	1	1	0	0	0	1	0	0	0	0	1	0	0	7.407	7.329	19	8	96	129.67	1060	1.6	0.088	3.738	30.1	220	15.92	8.8	0.96	0.65	0.02	0.24
1	2	45	22.48	4	0	0	0	0	0	0	0	0	0	0	0	0	1	1	1	0	0	0	7.495	7.473	12	11	117	99	2370	3.4	0.43	60.35	29.4	51	15.72	11.4	0.87	0.85	0.04	0.06
1	2	60	29.38	1	0	0	0	1	0	0	0	0	1	1	0	0	0	0	1	0	0	0	7.43	7.377	17	8	65	66	850	3.5		30.031	30	133	7.94	5.88	0.7	0.65	0.18	0.21
1	2	60	35.71	4	0	0	0	0	0	1	0	0	0	0	0	4	0	0	0	0	0	0	7.45	7.402	14	2	97	85.67	553	1.4	3.2	190.627	26.2	66	12.32	6.28	0.9	0.81	0.05	0.12
1	2	36	22.6	4	0	0	1	0	0	0	0	0	0	1	0	0	1	0	1	1	1	0	7.44	7.3	31	7	123	106.33	2833	0.8	0.99	181.727	28.2	124	15.54	10.66	0.82	0.77	0.09	0.17
1	2	57	27.04	9	0	0	1	0	0	1	1	1	1	0	1	4	0	0	0	0	1	1	7.47	7.272	30	10	128	64	3114	6	0.75	141.25	30.1	166	24.04	10.68	0.9	0.84	0.05	0.09
1	2	68	27.18	9	0	2	1	1	0	1	0	0	1	0	0	0	1	0	0	0	0	0	7.49	7.377	30	6	204	58	2321	1.47	9.3	132.965	21.7	74	15.8	9.17	0.98	0.89	0.01	0.07
1	2	70	22.74	1	0	0	0	0	0	0	1	0	1	0	1	0	0	0	0	0	1	1	7.49	7.423	20	8	89	82.67	1742	1.5	0.42	44.362	28.8	125	14.87	7.09	0.87	0.83	0.06	0.08
1	2	62	26.37	2	0	0	1	0	0	1	1	0	0	0	1	0	0	0	0	0	1	1	7.577	7.36	17	2	143	121	2111	5	0.34	116.397	24.1	123	11.88	8.88	0.93	0.77	0.05	0.13
1	2	83	22.34	8	0	0	0	0	0	1	1	0	0	0	1	4	0	0	1	0	0	0	7.478	7.326	16	5	94	84.33	2497	1.3	1.3	74.818	28.6	78	11.1	6.33	0.88	0.78	0.08	0.14
1	2	56	23.25	1	0	0	0	0	0	1	1	0	0	0	1	4	0	0	0	1	1	0	7.46	7.346	35	3	90	112.67	2308	4	0.42	160.498	32.3	138	18.24	10.63	0.82	0.7	0.07	0.18
1	2	35	18.52	4	0	0	0	0	0	0	1	0	1	0	1	0	1	1	1	0	0	0	7.462	7.289	20	10	73	46	3255	3.4	0.42	12.953	34.5	77	7.96	2.77	0.83	0.77	0.12	0.16
1	2	75	22.29	4	0	2	1	1	0	0	1	0	0	0	1	4	0	0	1	0	1	0	7.426	7.352	22	7	85	114.67	3082	1.8	6.4	148.292	28.5	84	17.17	9.96	0.94	0.74	0.04	0.13
1	2	48	23.03	7	0	1	1	0	0	0	0	0	0	0	0	0	1	0	0	0	0	0	7.491	7.431	22	4	79	96	2422	1.3	0.895	185.106	26.6	73	21.24	14.5	0.91	0.81	0.06	0.12
1	2	57	15.06	7	0	0	1	1	0	1	1	0	0	0	1	0	1	0	0	0	0	0	7.59	7.447	22	4	122	79.67	3407	4.5	33	35.129	25.7	122	7.98	5.09	0.91	0.76	0.02	0.07
1	2	56	19.83	3	0	0	1	0	0	0	1	0	0	0	1	0	0	0	0	0	0	1	7.545	7.458	9	7	92	69.67	2090	4	18	180.353	33.4	69	18.02	10.67	0.88	0.87	0.02	0.07
1	2	58	26.04	4	0	0	0	0	0	0	0	0	1	0	0	0	1	0	0	1	1	0	7.481	7.315	21	5	140	57.33	2821	7.5	3.4	185.287	27	59	12.29	9.1	0.89	0.82	0.02	0.08
1	2	75	17.69	4	0	0	1	1	0	0	1	0	1	0	1	4	1	0	0	0	0	1	7.373	7.338	18	7	76	77.33	2814	1.1	11	189.727	20.2	37	8.74	3.13	0.94	0.92	0.02	0.04
1	2	54	20.58	2	0	0	1	0	0	1	0	0	0	1	0	0	0	0	0	1	1	0	7.424	7.383	11	8	81	104	970	2.1	0.41	73.549	27.6	261	14.03	8.44	0.94	0.73	0.05	0.19
1	2	35	39.56	5	0	0	0	0	0	0	1	0	0	0	1	4	0	0	0	0	0	0	7.419	7.333	6	4	89	100.67	2220	2.1		95.411	39.5	228	13.46	10.31	0.94	0.79	0.05	0.13
1	2	24	17.54	4	0	2	1	1	0	0	1	0	1	0	1	4	0	0	1	0	1	0	7.465	7.413	29	5	104	64.33	2762	3.4	21	194.224	16.5	38	18.27	9.83	0.9	0.88	0.06	0.07
1	2	33	24.22	2	0	0	1	0	0	0	0	0	0	0	0	0	0	0	0	0	0	0	7.466	7.443	2	0	60	72.33	920	0.8	0.072	23.298	34.5	181	6.84	6.84	0.69	0.69	0.19	0.19
1	2	63	19.27	2	0	0	1	0	0	1	1	0	0	0	1	0	0	0	0	0	0	1	7.49	7.305	16	7	118	75.67	2150	1.4	3.1	140.189	30.1	208	7.61	5.83	0.92	0.73	0.04	0.14
1	2	68	23.63	2	0	1	1	0	0	0	1	0	1	0	1	3	1	0	0	0	1	1	7.573	7.43	16	5	112	110.33	3052	2.42	45	192.911	25	54	9.87	6.81	0.89	0.81	0.07	0.09
1	2	74	21.63	3	0	2	1	1	0	1	1	0	1	0	1	0	0	0	1	0	0	1	7.41	7.32	40	15	119	80.67	3904	1.74	40.95	136.386	27.2	84	11.25	3.84	0.92	0.8	0.06	0.13
1	2	53	26.03	3	1	0	1	0	0	1	0	0	0	1	1	0	0	0	0	1	1	1	7.523	7.37	25	8	165	107	5040	2.6	0.41	184.689	33.1	171	13.18	7.54	0.92	0.81	0.06	0.1
1	2	41	24.41	4	0	2	1	1	0	0	1	0	0	1	1	0	0	0	1	0	1	0	7.517	7.27	15	9	150	119	2764	2	4.86	185.487	30.4	158	20.28	11.99	0.9	0.82	0.06	0.12
1	2	72	16.53	4	0	0	1	0	0	0	1	0	0	0	1	3	0	0	0	0	1	1	7.43	7.37	20	5	118	132.33	2281	2.4	0.19	117.435	30.7	135	11.38	5.55	0.86	0.83	0.05	0.07
1	2	79	29	4	0	2	1	1	0	0	0	0	1	0	0	0	0	0	0	0	0	0	7.486	7.42	7	5	97	86.33	910	2.13	65.96	189.388	27.2	25	23.55	17.93	0.95	0.89	0.03	0.04
1	2	29	16	1	0	0	1	0	1	0	1	0	0	0	1	0	0	0	0	0	0	0	7.571	7.34	13	1	65	68.67	1505	0.9	0.1	47.165	27.1	110	6.58	5.88	0.75	0.69	0.17	0.2
1	2	60	24.22	4	0	0	0	1	0	0	1	0	1	0	1	0	1	0	1	0	0	0	7.443	7.365	22	4	89	72	2215	1.25		30.459	29.8	179	14.25	6.8	0.87	0.71	0.08	0.22
1	1	49	24.46	3	0	0	0	0	0	1	0	0	0	0	0	0	0	0	0	1	0	0	7.428	7.371	11	2	88	130	1793	1.1	0.072	7.173	36	197	5.12	4.14	0.7	0.54	0.21	0.28
1	1	27	25.64	9	0	0	1	0	0	1	1	0	1	0	1	3	1	0	0	0	1	0	7.424	7.359	12	2	130	116.67	4062	0.7	0.69	131.779	28.1	131	12.89	10.44	0.8	0.76	0.11	0.14
1	1	66	24.22	3	0	0	0	1	0	1	1	0	0	0	1	0	0	0	0	0	0	0	7.601	7.416	13	6	115	94	2020	7.42	1.3	153.344	29.8	127	20.06	9.49	0.87	0.7	0.07	0.18
1	1	59	21.26	2	0	0	0	0	0	1	0	0	0	0	0	0	0	0	0	0	1	0	7.42	7.362	15	2	105	110.67	1070	1.8	0.36	12.012	30.9	146	8.05	6.51	0.94	0.77	0.14	0.03
1	1	84	23.44	4	0	0	0	1	1	1	1	0	1	0	1	0	1	0	1	0	0	0	7.468	7.382	28	6	74	72	1567	2.9	0.1	66.809	25	105	9.71	6.74	0.86	0.63	0.08	0.21
1	1	85	15.94	4	0	0	0	0	1	0	0	0	1	0	0	0	0	0	0	0	0	0	7.42	7.353	14	3	78	80.67	500	1.53	0.3	90.045	24.9	120	19.55	4.58	0.87	0.57	0.07	0.28
1	1	55	21.97	2	0	2	1	1	0	0	1	0	1	0	1	0	0	0	1	0	1	1	7.334	7.218	28	5	89	66.67	4030	1.6	10	197.449	18.1	20	36.2	18.63	0.95	0.95	0.03	0.04
1	1	78	20.24	4	0	0	1	0	0	0	1	0	1	0	1	2	1	0	0	0	0	0	7.45	7.29	28	5	97	137	2037	2.3	29	175.004	30.7	89	11.28	5.91	0.86	0.76	0.05	0.14
1	1	72	17.94	2	0	0	1	0	1	0	1	0	0	0	1	0	0	0	0	0	0	0	7.521	7.368	21	5	93	87	916	2	8.8	186.657	26.9	71	13.33	7.89	0.95	0.76	0.03	0.12
1	1	54	29.94	4	0	0	0	0	0	0	0	0	0	1	0	0	0	0	0	1	1	0	7.391	7.305	16	3	96	110.67	2894	2.7	13	195.162	23.5	174	10.66	7.67	0.88	0.79	0.07	0.14
1	1	66	17.91	6	0	0	1	1	0	1	0	0	1	1	0	0	0	0	0	1	0	0	7.36	7.355	16	7	85	102	600	2.6		182.937	31.5	236	7.42	5.89	0.9	0.73	0.07	0.2
1	1	57	23.34	2	0	0	0	0	0	0	1	0	0	0	1	0	0	0	1	0	1	1	7.445	7.39	18	8	96	84.67	1962	2.6	11	167.815	26.8	135	13.72	6.7	0.69	0.63	0.26	0.3
1	1	54	23.44	2	0	0	1	1	0	0	1	0	1	0	1	0	0	0	0	0	0	0	7.466	7.312	18	7	137	62.67	1970	2	1.3	18.92	28.7	177	14.69	5.68	0.92	0.77	0.02	0.08
1	1	58	21.62	3	1	0	0	0	0	1	0	0	0	0	1	4	0	0	0	1	1	1	7.421	7.354	9	3	62	94.67	1535	0.5		6.242	34.5	190	11.4	10.65	0.92	0.79	0.05	0.14
1	2	76	16.79	4	1	0	0	0	0	1	0	0	1	1	1	4	0	0	1	0	0	1	7.356	7.283	30	12	80	92.67	3283	0.9	4.46	122.203	21.6	48	11.63	5.67	0.94	0.85	0.02	0.06
1	1	46	23.67	7	1	0	0	0	0	0	0	0	0	0	1	3	0	0	0	0	0	1	7.378	7.343	11	5	115	87.67	3961	3.6	3.59	193.322	29.9	132	12.77	5.41	0.76	0.6	0.13	0.22
1	1	59	19.49	3	1	0	0	0	0	1	0	0	0	0	1	3	0	0	0	1	0	0	7.421	7.305	21	6	74	108.67	2100	1.7	0.25	191.821	27.5	74	28.28	21.01	0.87	0.81	0.09	0.12
1	1	43	23.31	5	0	1	1	0	1	1	0	0	0	1	1	3	1	0	0	0	0	0	7.452	7.343	17	4	90	92	930	0.5	0.72	201.547	26.5	137	22.38	14.82	0.85	0.73	0.07	0.15
1	1	49	26.17	4	0	2	1	1	0	0	1	0	0	0	1	3	0	1	0	0	0	0	7.512	7.43	11	7	79	90	1585	2.4	9.41	192.108	26.8	53	19.94	13.37	0.96	0.8	0.02	0.14
1	1	55	25.83	2	0	2	1	1	0	0	1	0	1	1	1	0	0	0	1	0	0	1	7.492	7.29	23	9	113	98	2327	1.3	2.1	199.942	22.6	27	17.17	4.72	0.97	0.83	0.03	0.1
1	1	73	19.48	2	0	0	1	0	0	0	1	0	0	0	1	0	0	0	0	1	0	0	7.421	7.161	22	6	92	85	1440	3.6		7.194	30.5	114	14.02	9.53	0.77	0.72	0.16	0.21
1	1	50	24.65	3	1	0	0	0	0	1	0	0	0	0	1	4	0	0	0	1	0	0	7.43	7.309	19	8	67	132	1475	1.7		35.82	32.9	166	11.34	7.97	0.8	0.75	0.12	0.14
1	1	69	23.63	2	0	0	0	0	0	0	1	0	1	0	1	0	1	1	1	0	0	0	7.173	7.046	15	14	124	83.67	3667	6.6	18.77	95.395	30.4	82	2.59	2.59	0.82	0.82	0.05	0.05
1	1	18	23.31	9	0	0	0	0	0	0	0	0	0	0	1	0	0	0	0	0	0	1	7.49	7.387	3	5	77	90.67	3108	2.6	0.1	54.645	32.2	179	10.21	3.67	0.91	0.47	0.06	0.44
1	1	44	24.03	4	0	0	1	0	0	0	0	0	1	1	1	0	0	0	1	0	0	1	7.463	7.347	16	6	98	82	2871	2.6	8.69	155.179	24.6	46	17.44	4.42	0.83	0.74	0.11	0.19
1	1	60	23.34	2	0	2	1	1	1	1	0	0	1	0	0	0	0	0	0	0	0	0	7.425	7.277	20	7	102	76.67	2756	4.7	79.42	199.026	28.2	67	13.64	2.6	0.9	0.87	0.08	0.1
1	1	60	31.23	3	0	0	0	0	0	1	1	0	0	0	1	0	0	0	0	0	0	1	7.436	7.301	18	5	77	124.67	1817	3.5		99.072	29.6	120	13.71	7.26	0.89	0.73	0.11	0.13
1	4	75	21.3	7	0	0	0	0	0	1	0	0	0	0	0	0	0	0	0	1	1	0	7.444	7.36	12	3	112	108.67	963	1.5	0.37	181.376	25.9	75	14.41	4.27	0.93	0.72	0.03	0.13
1	4	76	21.23	2	0	0	0	0	0	0	0	0	1	0	0	0	0	0	0	0	1	1	7.419	7.303	20	2	122	105.33	1003	2.8	0.43	197.771	28.9	79	21.93	16.51	0.98	0.96	0.01	0.02
1	4	48	23.31	2	0	1	1	1	0	0	0	0	0	0	1	0	1	0	1	1	1	1	7.465	7.333	15	6	145	75.33	4028	2.3	1.41	77.385	28.7	184	11.3	3.94	0.92	0.79	0.03	0.1
1	4	59	16.65	4	0	2	1	1	0	1	1	0	1	0	1	3	0	0	1	0	1	0	7.413	7.209	24	9	91	63.33	3305	1	4.26	100.525	23.1	46	35.18	5.59	0.95	0.76	0.01	0.15
1	2	65	16.82	2	0	0	0	0	0	0	1	0	1	0	1	0	0	0	1	0	0	1	7.458	7.383	23	14	95	84.67	2154	6.27	0.37	174.119	29.4	73	372.65	254.84	0.95	0.9	0.02	0.04
1	4	59	20.15	3	0	0	0	0	0	1	1	0	0	0	1	0	0	0	0	0	0	1	7.433	7.274	8	6	83	72.67	1678	1.8	0.97	186.519	25.6	100	15.05	10.89	0.8	0.73	0.1	0.14
1	4	55	20.37	3	1	0	0	0	0	1	0	0	0	0	1	0	0	0	0	1	1	1	7.462	7.433	8	10	89	112.33	2394	0.9	1.22	74.764	29.6	132	13.45	9.7	0.85	0.83	0.07	0.09
1	4	55	24.69	7	1	0	0	0	0	0	0	0	1	0	1	0	1	1	1	0	1	0	7.542	7.456	7	3	63	82.33	2429	1.6	0.37	85.795	39	212	14.56	7.26	0.8	0.68	0.12	0.21
1	4	51	23.24	7	0	2	1	1	0	0	1	0	1	0	1	0	0	0	0	0	0	0	7.439	7.085	16	10	158	90.67	3522	15	0.69	47.209	29.5	138	18.17	8.23	0.79	0.7	0.12	0.15
1	4	58	24.34	3	0	0	0	0	0	1	1	0	0	1	1	4	1	0	0	1	0	1	7.466	7.342	15	12	95	123.33	1790	1.6	0.69	58.098	25.8	269	15.94	5.31	0.92	0.67	0.03	0.16
1	4	25	22.6	7	0	0	0	0	0	0	1	0	0	0	1	0	0	0	1	0	1	1	7.449	7.42	10	6	100	75.33	5355	1.5	0.1	64.429	36.9	229	11.1	8.52	0.89	0.72	0.07	0.16
1	4	30	24.22	2	0	0	1	0	0	1	1	0	1	0	1	0	0	0	1	1	1	1	7.519	7.348	14	5	129	120.33	3069	2.1	0.1	18.056	30.5	123	18.05	7.19	0.93	0.74	0.04	0.17
1	4	58	30.04	1	1	0	0	0	0	1	0	0	0	0	1	4	0	0	1	1	0	1	7.449	7.264	12	8	93	119	1600	2.3	0.36	194.119	26.8	25.2	15.34	5.36	0.82	0.51	0.09	0.33
1	4	65	20.55	2	1	2	1	1	0	1	0	0	0	0	1	0	1	0	1	1	0	0	7.504	7.371	16	7	92	69	2222	1.5	0.72	111.611	28	134	8.27	4.69	0.86	0.61	0.11	0.19
1	2	72	32.04	3	1	0	0	0	0	1	0	0	1	0	0	0	0	0	0	0	0	0	7.405	7.39	12	7	102	73.67	1450	3.26	0.19	1.446	35.3	145	9.6	9.01	0.89	0.8	0.1	0.15
1	2	79	28.51	4	0	0	1	0	1	1	1	0	0	0	1	3	0	0	0	0	1	0	7.38	7.325	25	7	88	78.33	2790	1.9	2.11	176.567	27.2	73	17.29	6.21	0.87	0.64	0.07	0.17
1	4	70	26.57	2	0	1	1	0	0	0	1	0	1	0	1	0	0	0	0	0	1	1	7.47	7.37	18	11	106	99.33	1435	1.2	0.37	118.768	29.2	159	9.51	6.37	0.72	0.55	0.19	0.31
1	4	35	24.61	7	0	0	0	0	0	0	1	0	0	0	1	4	1	0	1	0	1	0	7.46	7.38	24	6	122	105	2595	4.05		135.187	25.2	190	11.24	8.39	0.85	0.73	0.06	0.13
1	4	57	31.16	7	0	2	1	1	0	0	0	0	0	0	0	0	1	0	0	0	0	1	7.382	7.34	9	4	135	103.67	2626	2.7	7.35	194.89	25.2	63	18.09	14.05	0.81	0.79	0.1	0.14
1	4	77	19.1	4	0	2	1	1	0	0	1	0	1	0	1	4	0	0	1	0	0	0	7.42	7.23	19	9	96	76.33	3694	3.15	44.76	193.42	23.9	64	14.79	2.35	0.91	0.8	0.05	0.16
1	4	45	26.04	3	0	0	1	1	0	1	1	0	1	0	1	4	0	0	0	1	1	1	7.458	7.419	18	3	107	102.33	1600	1.6	0.13	182.53	28.4	116	18.05	7.45	0.83	0.67	0.06	0.22
1	4	74	21.97	3	0	0	1	1	0	0	0	0	0	0	0	0	0	0	0	0	1	0	7.43	7.397	18	3	77	79.33	2050	2.6	1.32	191.418	20.3	29	7.45	3.38	0.87	0.69	0.09	0.16
1	4	50	29.32	3	0	0	0	0	0	1	1	0	0	0	1	3	0	0	0	0	1	1	7.41	7.358	14	6	93	92.67	3347	1.9	0.27	200.101	26.2	78	19.57	14.77	0.89	0.86	0.03	0.06
1	4	56	25.63	3	1	0	0	0	0	1	0	0	0	0	1	0	0	0	0	1	1	1	7.412	7.351	12	10	77	107	1691	1.5	0.49	124.699	9.1	175	12.96	8.89	0.9	0.75	0.07	0.16
1	4	65	17.94	1	1	0	0	1	1	1	0	0	1	0	1	2	1	0	1	0	1	1	7.557	7.385	24	11	75	97.33	1200	5.5	23.7	150.663	18.3	52	27.92	6.42	0.96	0.74	0.02	0.17
1	4	82	16.56	2	0	0	0	0	1	0	0	0	0	0	0	0	0	1	1	0	0	0	7.274	7.27	12	6	70	78	902	2	0.1	18.972	37	95	5.06	4.19	0.75	0.74	0.1	0.12
1	4	54	24.84	2	0	2	1	1	0	0	1	1	1	1	1	0	0	0	1	0	1	1	7.279	7.097	14	8	111	130.67	2054	2.4	12.01	201.203	24.7	68	29.05	12.62	0.97	0.89	0.01	0.04
1	4	79	25.39	2	0	2	1	1	0	0	1	0	1	0	1	0	0	0	0	0	1	0	7.46	7.226	24	12	78	69.67	1300	1.3	1.5	95.441	28.5	84	9.53	5.13	0.88	0.75	0.08	0.15
1	4	87	20.72	2	0	2	1	1	0	1	1	0	1	0	1	0	0	0	0	0	1	0	7.362	7.261	18	7	86	79.33	1525	1.4	7.65	57.82	21.3	92	14.66	7.28	0.96	0.95	0.03	0.04
1	4	71	25.48	7	0	0	0	0	0	0	0	0	0	0	0	0	0	0	0	0	0	0	7.463	7.395	15	3	68	113.33	2001	0.8	0.072	23.217	31.4	87	5.38	3.87	0.7	0.63	0.17	0.24
1	4	73	20.83	3	1	0	0	0	0	1	0	0	0	0	1	0	0	0	0	1	0	0	7.508	7.376	15	3	85	108.33	1735	1.8	0.15	22.326	28.3	183	12.47	7.06	0.84	0.75	0.07	0.14
1	4	73	23.05	3	0	0	1	0	1	1	1	0	0	0	1	0	0	0	0	1	0	0	7.556	7.39	15	4	98	95.33	1987	2.04	64	144.216	28.9	130	14.22	8.65	0.88	0.8	0.04	0.1
1	4	60	22.5	2	1	2	1	1	0	1	0	0	1	0	1	0	1	0	1	0	1	1	7.413	7.264	16	14	106	103	4207	11.8	1.6	160.516	27.8	83	7.42	3.72	0.81	0.58	0.12	0.24
1	4	78	16.69	2	1	2	1	1	1	1	0	0	1	0	1	0	1	0	0	0	1	0	7.383	7.182	13	15	90	64	2162	2.4	5.27	143.384	20.8	17	15.54	6	0.91	0.88	0.03	0.04
1	4	71	19.57	2	1	2	1	1	1	1	0	0	1	1	1	0	1	0	0	0	0	1	7.402	7.309	16	13	95	69	2605	5.8	26.81	181.31	21.1	77	17.13	13.96	0.98	0.91	0.01	0.04
1	4	57	27.89	3	1	0	0	0	0	1	0	0	0	1	1	2	0	0	0	1	1	1	7.338	7.232	28	10	106	88.33	2199	1.9	0.1	174.739	26.4	185	17.55	10.33	0.95	0.75	0.02	0.14
1	4	59	26.57	1	0	0	0	0	1	1	1	0	1	0	1	3	0	0	0	0	0	1	7.395	7.335	18	5	53	75	1166	2.4	2.39	197.901	31.3	121	11.47	6.2	0.81	0.74	0.08	0.18
1	4	71	22.43	4	0	0	0	0	0	1	1	0	1	0	1	4	0	1	1	0	1	1	7.469	7.394	15	7	130	100.67	3450	1.4	1.4	166.946	28.3	70	20.15	8.93	0.87	0.81	0.05	0.11
1	4	82	21.88	3	1	0	0	0	0	0	0	0	1	0	1	0	0	0	0	0	1	1	7.476	7.384	24	9	110	90.33	1900	4.7	0.17	197.557	27	78	19.73	8.9	0.95	0.82	0.03	0.08
1	4	75	22.22	4	0	2	1	1	0	1	1	0	1	0	1	0	0	0	0	0	1	0	7.434	7.376	18	9	128	104.67	2040	2.3	1.14	202.188	29.6	52	25.73	11.4	0.86	0.83	0.05	0.07
1	4	47	25.61	6	0	0	1	0	1	1	1	0	0	1	1	0	1	0	0	1	1	0	7.358	7.3	16	8	108	125.33	1360	1.7	0.67	2.369	33.7	251	18.78	8.21	0.94	0.7	0.04	0.17
1	4	48	17.53	2	0	2	1	1	0	0	1	0	1	0	1	0	0	0	0	0	1	1	7.516	7.374	20	7	138	72.67	2820	1.8	43.7	193.91	26.3	32	16.71	8.7	0.91	0.86	0.02	0.05
1	4	68	24.84	2	0	0	0	0	1	1	1	0	0	0	1	0	0	0	1	0	0	0	7.593	7.454	15	3	115	84	1808	2	0.1	55.048	29.2	83	8.61	4.23	0.64	0.52	0.25	0.33
1	1	51	23.51	4	1	0	0	0	0	0	0	0	0	0	1	0	1	1	1	0	0	0	7.524	7.497	25	13	85	88.33	2775	5.3	3.41	8.934	25.3	81	6.22	4.99	0.8	0.77	0.09	0.11
1	1	61	22.04	2	0	0	0	1	1	1	1	0	1	1	1	0	0	0	0	0	1	0	7.35	7.265	21	6	124	78	1147	6.7	0.7	122.23	31	145	16.37	10.41	0.93	0.89	0.04	0.07
1	1	68	18.59	2	0	0	1	0	0	0	0	0	1	0	1	2	0	0	0	1	0	1	7.583	7.444	24	6	93	92.33	2797	1.8	0.86	162.692	25	65	19.2	7.97	0.92	0.74	0.04	0.21
1	4	32	23.01	9	0	0	1	0	0	1	1	0	1	0	1	0	1	0	0	1	1	1	7.603	7.445	14	6	113	95	2527	1.9	0.15	146.258	27.7	109	11.84	1.84	0.94	0.68	0.05	0.14
1	1	76	18.73	4	0	2	1	1	0	0	1	0	1	0	1	0	1	0	0	1	1	1	7.509	7.306	38	11	176	61.33	3210	2.6	5.2	197.831	27.5	45	19.97	10.38	0.95	0.9	0.02	0.05
1	4	47	22.48	2	0	0	1	0	0	0	1	0	1	0	1	0	0	0	0	0	0	0	7.49	7.411	20	6	145	94.67	1928	1.8	0.3	166.368	29.1	105	12.1	4.07	0.83	0.6	0.1	0.27
1	1	36	22.6	4	0	2	1	1	0	0	0	0	0	0	0	0	1	0	1	0	0	1	7.489	7.342	20	5	128	96.67	5117	2.2	0.31	162.804	22.8	44	9.5	7.16	0.87	0.84	0.07	0.08
1	1	60	16.71	8	0	2	1	1	0	0	1	0	1	0	1	0	1	0	1	0	1	1	7.47	7.414	28	6	100	57	2376	4.6	0.92	136.74	20.3	53	33.63	24.51	0.93	0.92	0.04	0.05
1	1	79	25.04	1	0	0	0	0	1	1	1	0	1	1	1	0	0	0	1	0	1	1	7.494	7.276	24	18	116	61.67	2400	9.6	3.3	43.787	31.4	117	9.36	7.89	0.9	0.85	0.07	0.1
1	1	81	24.03	6	0	0	0	0	1	1	0	0	0	1	0	0	0	0	0	0	0	0	7.359	7.199	25	2	75	76.67	1200	0.9	1	162.302	33.6	143	10.25	10.25	0.78	0.78	0.02	0.02
1	1	71	20.55	3	0	0	0	0	0	0	0	0	0	0	0	0	0	0	0	0	0	0	7.429	7.405	18	2	67	87.33	1050	0.5	0.072	25.325	34.8	85	3.8	2.94	0.77	0.68	0.09	0.14
1	1	62	21.56	4	0	0	1	1	0	0	0	0	0	0	1	0	0	0	0	0	0	0	7.468	7.362	21	8	83	70.33	2931	1.1	0.34	75.534	25.9	65	7.69	4.86	0.81	0.66	0.08	0.17
1	1	70	21.63	2	0	0	0	0	1	0	0	0	0	0	0	0	0	0	0	0	1	0	7.346	7.323	24	4	122	115.33	805	1.5	0.79	160.873	29.9	120	26.41	26.41	0.98	0.98	0.01	0.01
1	1	75	20	4	0	0	0	0	1	1	1	0	0	0	1	4	1	0	0	0	0	0	7.57	7.317	35	6	66	84.67	1650	1.6	7.4	161.032	25.3	129	38.3	9.41	0.93	0.87	0.01	0.06
1	1	18	22.43	3	0	0	0	0	1	0	0	0	0	0	0	0	0	0	0	1	0	0	7.421	7.363	8	5	102	100	450	1.7	3.7	1.026	34.4	211	10.48	10.48	0.73	0.73	0.2	0.2
1	1	65	26.22	9	0	0	0	0	0	1	0	0	1	1	1	0	1	0	0	0	0	0	7.459	7.136	24	10	40	58	1670	3.2	3.7	80.513	28.8	180	12.31	5.17	0.91	0.73	0.06	0.19
1	4	73	23.31	9	0	0	0	0	0	0	0	0	0	0	1	4	0	0	0	0	0	0	7.39	7.343	24	7	75	98	1820	1.4	0.084	182.421	29.2	138	19.93	14.42	0.89	0.84	0.03	0.07
1	4	35	26.42	9	0	1	1	0	0	0	0	0	0	1	0	0	0	0	1	0	1	0	7.473	7.36	15	2	101	80	2310	3.1	0.13	4.618	32.7	205	22.56	1.66	0.98	0.88	0.02	0.11
1	4	65	21.72	2	0	0	1	0	1	0	1	0	1	0	1	0	0	0	0	0	1	1	7.466	7.376	11	6	88	78.33	1421	4.2	0.27	54.451	29.8	98	7.99	3.86	0.96	0.85	0.02	0.05
1	4	51	20.94	1	0	2	1	1	0	0	1	0	1	0	1	0	1	1	1	1	0	1	7.495	7.288	17	9	136	62	4373	1.5	38	103.312	32.9	87	14.46	4.73	0.89	0.71	0.05	0.17
1	4	67	21.45	4	0	0	0	1	0	0	1	0	0	0	1	0	1	0	1	0	0	1	7.446	7.353	14	6	70	101.33	3360	1.2	2.4	105.666	28.3	89	13.1	3.06	0.93	0.76	0.03	0.11
1	1	69	21.47	2	0	0	1	0	0	1	1	0	0	0	1	0	0	0	0	0	0	0	7.396	7.254	22	6	124	69	1430	4.8	7.4	66.696	26.1	100	8.96	6.36	0.92	0.79	0.06	0.19
1	1	45	22.49	1	0	0	0	0	0	1	1	0	0	0	1	0	0	0	1	0	0	0	7.421	7.29	33	7	125	108.33	1870	1.7	12	147.323	22.9	140	8.15	4.47	0.9	0.7	0.06	0.18
1	4	61	22.86	2	0	0	1	0	0	0	1	0	1	0	1	0	0	0	0	0	0	0	7.555	7.411	24	6	110	91.33	1459	1.7	0.35	93.094	29.8	156	13.76	7.65	0.96	0.87	0.01	0.05
1	4	43	24.22	3	1	0	1	1	0	1	0	0	1	0	1	4	0	0	0	1	0	1	7.393	7.365	21	5	122	129	2712	1.6		119.956	29.6	244	19.63	11.18	0.78	0.59	0.12	0.27
1	1	72	19.53	2	0	0	0	0	0	1	1	0	1	0	1	0	0	0	0	0	0	0	7.315	7.24	16	3	123	69.67	1102	1.1	0.1	1.53	31.7	173	14.94	7.29	0.94	0.91	0.04	0.06
1	1	49	28.58	3	0	0	1	0	0	0	1	0	0	0	1	0	0	0	0	0	0	0	7.423	7.395	21	4	81	105.67	1985	2	0.19	26.883	37.9	290	9.33	4.41	0.88	0.6	0.06	0.28
1	1	54	21.14	4	0	2	1	1	0	0	1	0	1	1	1	3	1	1	1	0	1	1	7.404	7.342	16	11	109	71	7079	8.1	5.98	191.344	26.2	79	31.57	10.91	0.93	0.89	0.03	0.06
1	4	57	24.69	3	1	0	0	0	0	1	0	0	0	0	1	0	0	0	0	1	0	1	7.496	7.38	16	6	113	121	2127	2.9	1.16	141.162	36.9	180	12.53	6.84	0.86	0.79	0.08	0.18
1	4	70	20.96	3	0	2	1	1	0	1	1	0	0	0	1	2	0	0	0	0	0	1	7.457	7.376	18	5	99	102	2780	1.3	0.29	191.788	26.2	90	7.09	5.73	0.85	0.71	0.09	0.19
1	1	71	20.57	3	0	0	0	0	0	1	0	0	0	1	0	0	1	0	0	1	0	0	7.459	7.396	20	6	101	123.67	1740	1.7	0.43	186.657	26.9	227	11.21	6.12	0.86	0.66	0.06	0.16
1	1	55	23.73	6	0	0	1	0	1	0	0	0	0	1	0	0	0	0	0	1	0	0	7.412	7.356	20	7	93	105.33	675	0.7	1.92	195.039	27.7	138	3.45	1.91	0.86	0.85	0.08	0.09
1	1	68	19.81	3	0	0	0	0	0	0	0	0	1	0	1	0	0	0	0	0	0	1	7.503	7.459	22	6	114	83.33	766	1.9	15.13	171.543	29.6	69	10.02	6.51	0.89	0.83	0.04	0.09
1	1	48	24.22	2	0	0	1	0	0	0	0	0	0	0	0	0	0	0	0	1	1	0	7.518	7.416	7	2	75	77.67	762	3.4	0.12	101.512	30.1	243	23.98	12.29	0.87	0.81	0.06	0.11
1	1	65	18.5	7	1	0	0	0	0	1	0	0	0	0	1	0	0	0	0	0	0	0	7.497	7.437	18	6	106	130	1170	2.1	0.14	48.124	28.6	209	29.26	20.63	0.93	0.89	0.03	0.06
1	1	68	20.72	5	0	0	0	0	0	0	1	0	0	0	1	0	0	0	0	1	1	0	7.568	7.288	22	6	67	84	1105	1.9	0.48	94.116	25.8	58	6.95	5.87	0.77	0.59	0.19	0.34
1	1	66	28.62	4	0	0	0	0	0	1	0	0	0	0	0	0	0	0	0	1	1	0	7.345	7.31	29	2	118	105.33	2247	0.7	0.44	198.47	32.5	88	10.41	10.41	0.84	0.84	0.04	0.04
1	1	69	19.61	4	0	0	0	1	0	0	0	0	0	0	0	0	1	0	1	0	0	0	7.454	7.351	17	2	46	74.33	2570	0.9	0.64	41.034	29.6	114	9.42	5.9	0.91	0.9	0.03	0.04
1	1	80	20.32	7	1	0	1	0	0	0	0	0	1	0	0	3	1	0	1	1	1	0	7.525	7.475	23	8	137	107.33	552	1.7	0.18	86.416	28.8	103	21.01	8.31	0.88	0.72	0.04	0.14
1	1	57	24.14	3	0	0	0	0	0	1	0	0	0	0	0	0	0	0	0	1	0	0	7.481	7.447	20	1	92	133.67	1300	1.2	0.072	12.252	32.9	190	11.64	11.36	0.85	0.82	0.06	0.08
1	1	32	22.83	9	0	0	0	0	0	0	0	0	0	0	0	0	0	1	0	0	1	0	7.462	7.416	5	6	81	83	2851	2.3	0.072	27.934	33.4	205	13.43	5.9	0.91	0.81	0.03	0.07
1	1	73	20.8	6	0	2	1	1	0	0	0	0	1	0	0	0	0	0	0	0	1	0	7.486	7.338	19	13	102	91.33	2350	4	7.2	80.862	28.8	75	9.73	6.03	0.84	0.69	0.11	0.2
1	1	50	17.42	4	0	2	1	1	0	0	1	0	1	0	1	0	1	1	1	0	1	1	7.5	7.212	27	14	130	92.33	4032	6.8	16	105.2	22.8	42	28.19	19.61	0.92	0.85	0.06	0.01
1	1	73	23.92	3	1	0	0	1	1	1	0	0	1	0	1	0	0	0	0	0	0	1	7.609	7.38	17	7	104	64.67	2020	4.8	42	74.955	32.9	170	11.19	10.99	0.86	0.84	0.05	0.08
1	1	57	28.54	8	0	0	0	0	0	1	0	0	0	0	0	4	0	0	0	0	1	0	7.451	7.378	9	5	143	89.67	1520	1.6	0.8	102.114	33.2	115	9.48	6.42	0.82	0.69	0.12	0.24
1	1	76	24.24	7	0	0	0	0	0	1	1	0	1	0	1	3	1	0	0	0	0	1	7.461	7.358	24	10	126	89.67	2606	3	13	200.596	26.9	115	12.87	5.21	0.94	0.7	0.03	0.2
1	1	40	24.97	7	0	0	0	0	0	0	0	0	0	1	0	0	0	0	0	0	1	0	7.446	7.42	19	4	110	80.67	3990	3.2	0.34	36.306	29	153	23.94	9.66	0.94	0.78	0.03	0.1
1	1	55	25.51	9	0	0	1	0	0	0	1	0	0	0	1	2	0	0	0	0	0	0	7.476	7.395	15	2	90	111.67	1760	1.1	0.33	113.372	27.7	157	20.46	10.8	0.87	0.77	0.06	0.12
1	1	64	21.45	4	0	0	0	0	0	1	0	0	0	0	0	0	0	0	1	0	1	0	7.479	7.374	18	2	110	73.33	1352	1.2	1.5	132.64	25.7	55	11.77	10.23	0.93	0.9	0.05	0.05
1	1	56	23.01	2	1	0	1	1	0	0	0	0	1	0	1	0	1	0	0	0	0	1	7.492	7.332	12	5	112	77.33	2256	2.3	1.8	130.118	28.8	87	20.72	5.62	0.88	0.61	0.05	0.23
1	1	54	23.24	3	1	1	1	0	0	1	0	0	0	0	1	0	1	0	0	1	0	1	7.406	7.323	40	4	120	141.67	1144	1.1	22	191.66	24.4	97	8.09	7.86	0.91	0.9	0.05	0.05
1	1	23	26.3	3	1	0	0	0	0	1	0	0	0	0	1	4	0	0	0	1	0	0	7.534	7.314	7	3	120	96	1977	1.4	0.5	45.315	27.7	83	11.4	10.8	0.82	0.73	0.13	0.16
1	1	50	23.83	9	0	0	1	0	0	0	1	0	0	0	1	3	0	0	0	0	1	0	7.496	7.369	8	1	99	90.33	1180	1.4	0.25	161.951	17.9	58	6.98	5.03	0.91	0.81	0.04	0.09
1	1	37	22.04	4	0	0	1	0	0	0	0	0	0	0	0	0	0	0	0	0	0	0	7.343	7.338	15	5	114	90.33	2192	2.6	8.64	196.974	28.9	137	12.05	10.97	0.86	0.85	0.06	0.07
1	1	71	24.22	2	0	0	0	0	0	0	0	0	0	0	0	0	0	0	0	0	1	0	7.68	7.421	15	3	77	87.67	1611	2.8	0.33	129.969	30.1	104	9.85	5.58	0.85	0.8	0.09	0.13
1	1	51	23.24	5	0	0	1	0	0	0	0	0	0	0	0	1	1	0	0	0	0	0	7.428	7.342	16	2	110	95.33	1502	7.3	1.8	78.647	29.3	88	15.37	15.37	0.88	0.88	0.07	0.07
1	1	46	23.44	6	0	2	1	1	0	0	0	0	0	1	0	3	0	0	0	0	1	1	7.429	7.414	27	8	177	88.33	552	4	6.3	110.049	27.8	134	11.62	10.1	0.93	0.9	0.03	0.04
1	4	65	23.05	9	0	0	1	0	0	1	1	0	0	0	1	0	1	1	1	1	1	1	7.474	7.29	18	8	127	111.67	2885	2.1	47	167.215	26.1	80	18.7	6.2	0.85	0.74	0.05	0.1
1	4	38	20.07	4	0	0	0	0	0	0	0	0	0	0	0	0	1	1	1	0	1	0	7.431	7.325	15	8	134	92.67	2625	0.6	3	135.952	25.5	88	6.13	1.04	0.82	0.63	0.04	0.11
1	4	57	21.34	8	0	0	0	0	0	0	1	0	1	0	1	4	0	0	0	0	0	0	7.4	7.325	11	8	120	73	2550	0.8	1.5	186.077	17.5	60	18.85	17.77	0.96	0.95	0.02	0.03
1	4	68	20.75	2	0	0	0	0	0	1	1	0	1	0	1	0	1	0	1	1	1	0	7.492	7.38	30	10	119	85.33	2603	1.9	0.95	56.125	27.7	128	11.71	3.25	0.94	0.8	0.05	0.15
1	4	53	22.5	2	0	0	0	0	0	1	1	0	1	0	1	0	0	0	0	1	1	0	7.454	7.347	23	7	75	91	2770	1.5	0.27	122.637	28.1	229	11.79	7.9	0.97	0.91	0.01	0.05
1	4	65	22.43	4	0	0	1	0	0	1	1	0	1	0	1	0	1	0	0	0	1	1	7.555	7.43	17	8	150	76.33	2741	4.7	2.8	183.307	23.9	42	14.87	5.28	0.91	0.65	0.04	0.16
1	4	73	24.56	9	0	0	1	0	0	1	1	0	1	0	1	0	0	0	1	0	1	1	7.488	7.301	14	8	115	84	2682	1.8	23	187.258	23.8	23	16.04	3.94	0.95	0.63	0.03	0.26
1	1	34	27.78	9	1	0	1	0	0	1	0	0	0	0	1	0	0	0	0	0	0	0	7.456	7.428	18	3	89	92	3044	0.9	0.12	62.811	30.2	162	17.37	12.66	0.86	0.74	0.08	0.17
1	1	26	16.02	5	0	0	0	0	0	1	1	1	1	0	1	0	0	0	0	0	1	1	7.478	7.152	14	8	182	76.67	2619	2.4	9.4	173.276	26.6	29	19.01	10.84	0.94	0.91	0.04	0.09
1	1	47	23.14	7	0	0	0	0	0	1	0	0	0	0	1	0	0	0	0	0	0	0	7.423	7.396	7	2	67	103.67	1495	0.7	0.096	91.749	36.8	176	11.43	6.93	0.72	0.55	0.15	0.24
1	1	63	22.6	3	0	0	0	0	0	1	0	0	0	0	0	0	0	0	0	1	0	0	7.443	7.365	24	4	61	102.67	1240	1.4	0.072	0.479	36.2	186	12.58	12.58	0.86	0.86	0.06	0.06
1	1	72	22.27	4	0	0	1	0	0	0	1	0	1	0	1	2	0	1	1	0	1	1	7.477	7.293	28	10	115	58.33	3685	3.8	100	156.748	27.9	101	2.36	2.36	0.74	0.74	0.2	0.2
1	4	33	29.76	4	0	0	0	0	0	0	0	0	0	0	0	0	0	0	0	0	0	0	7.414	7.368	20	3	83	94.33	2206	1.2	1.5	190.278	29.9	115	17.56	10.89	0.91	0.89	0.05	0.07
1	4	65	24.97	4	0	0	0	0	0	1	1	0	1	0	1	0	0	1	1	0	0	1	7.528	7.362	12	5	112	100.67	3960	2.1	0.91	186.979	27.2	62	19.42	19.2	0.87	0.82	0.06	0.08
1	4	58	23.42	3	0	0	0	0	0	0	1	0	0	0	1	0	0	0	0	0	0	0	7.494	7.367	12	2	91	121.67	1535	1.3	0.1	144.996	37.5	160	8.81	8.24	0.8	0.76	0.07	0.1
1	4	68	22.43	9	0	0	0	0	0	0	1	0	1	0	1	4	0	0	0	1	0	1	7.387	7.334	16	6	110	65	2205	1.5	0.49	110.593	34.7	124	5.4	6.1	0.83	0.81	0.03	0.07
1	4	49	19.03	3	1	0	0	0	0	1	0	0	0	1	1	2	0	0	0	1	0	0	7.487	7.292	14	8	59	108	957	1.9	0.1	2.73	23.1	207	7.04	6.78	0.83	0.82	0.06	0.08
1	4	65	27.06	2	0	0	1	0	0	1	1	0	1	1	1	0	1	0	1	0	1	0	7.597	7.453	16	6	92	71.67	2902	1.2	1.29	72.399	25.9	175	18.03	5.53	0.95	0.71	0.02	0.15
1	4	29	29.39	2	0	0	0	0	0	0	1	0	0	0	1	3	0	0	0	0	1	1	7.402	7.346	8	2	82	76.33	1901	1.8	0.1	101.659	33.3	178	14.52	11.95	0.76	0.72	0.1	0.11
1	4	79	23.11	4	0	2	1	1	0	0	0	0	1	0	0	0	1	0	0	0	0	0	7.351	7.328	21	8	87	57.67	2266	2.5	0.53	77.931	25.9	178	11.77	9.8	0.86	0.8	0.09	0.1
1	4	70	22.99	9	1	0	0	0	0	1	0	0	0	0	1	4	0	0	0	1	1	0	7.397	7.2	18	3	97	98.33	3324	3.33	0.6	163.028	38.7	184	13.96	8.33	0.91	0.88	0.01	0.03
1	1	27	17.15	9	0	0	0	0	0	0	1	0	1	0	1	2	0	0	1	0	0	1	7.5	7.47	8	7	68	65.67	1311	0.7	0.18	0.264	35.5	137	12.58	9.78	0.78	0.67	0.13	0.24
1	1	60	22.64	3	1	0	0	0	0	1	0	0	0	0	1	4	1	0	0	0	1	0	7.408	7.324	12	3	58	113	1280	4.3		67.177	28.7	130	9.98	6.34	0.84	0.72	0.11	0.16
1	1	51	23.73	3	1	0	0	0	0	1	0	0	1	0	1	4	0	0	0	0	0	1	7.425	7.409	10	6	147	76.67	2442	3.6	0.73	187.344	23.8	138	18.42	14.34	0.76	0.72	0.1	0.12
1	1	34	26.78	2	0	0	0	0	0	1	1	0	0	0	1	3	0	0	0	0	1	0	7.455	7.423	6	1	99	76.33	1350	2.1	0.1	9.592	40.9	267	10.26	9.87	0.98	0.96	0.02	0.05
1	4	71	14.53	7	1	0	0	0	0	1	0	0	0	0	1	2	0	0	0	0	0	0	7.519	7.443	12	2	78	91.33	1340	1.5	0.14	116.138	24.4	100	16.45	10.06	0.79	0.73	0.1	0.15
1	1	50	19.31	4	0	2	1	1	1	0	1	0	1	0	1	3	0	0	0	0	1	1	7.493	7.214	19	9	122	41.33	2249	1.2	100	197.06	18.6	21	20.88	9.09	0.87	0.71	0.06	0.21
1	1	39	23.24	4	0	1	1	0	0	1	0	0	1	0	0	0	0	0	0	0	0	0	7.374	7.268	18	7	134	59.33	3176	3.1	11.77	198.994	27	42	6.86	6.25	0.83	0.78	0.08	0.09
1	1	70	20.7	5	0	2	1	1	0	1	1	0	1	0	1	0	0	0	1	0	0	0	7.426	7.343	39	14	177	84	3572	13.8	100	181.031	18.2	43	14.39	3.9	0.94	0.91	0.05	0.05
1	1	73	21.45	3	0	0	0	0	0	0	1	1	1	0	1	0	0	0	0	0	0	0	7.501	7.489	24	5	85	102	1683	1.7	0.99	190.368	34.4	107	10.12	10.01	0.94	0.92	0.02	0.04
1	1	32	20	9	0	0	0	0	0	0	0	0	0	0	0	0	1	0	0	0	0	0	7.441	7.408	8	1	95	86.67	3526	1.4		10.334	28.7	148	6.17	5.65	0.83	0.77	0.09	0.15
1	1	43	28.67	9	0	0	0	0	1	0	0	0	0	0	0	3	0	0	0	0	0	0	7.39	7.36	12	1	78	79	635	1.6	0.1	2.418	29.5	205	17.1	9.8	0.91	0.86	0.07	0.11
1	1	65	24.22	9	0	0	1	0	0	0	1	0	0	0	1	0	1	0	0	0	1	1	7.497	7.435	17	3	125	132	1272	1.7	0.47	163.028	28.1	57	8.09	7.47	0.78	0.76	0.06	0.09
1	1	53	20.29	2	0	0	1	0	0	1	1	0	1	0	1	0	1	0	0	0	1	0	7.343	7.297	6	7	131	73.67	2076	1.8	1.1	196.02	23.3	29	18.46	3.28	0.87	0.57	0.1	0.27
1	1	76	23.66	4	0	1	1	0	0	1	0	0	0	0	0	0	0	0	1	0	0	0	7.36	7.262	25	8	122	85	2167	2.4	16.33	199.272	27.6	80	17.23	11.12	0.9	0.89	0.03	0.05
1	1	57	22.68	7	0	0	0	0	0	0	0	0	1	0	1	0	0	1	1	0	1	0	7.486	7.326	16	10	100	83	1925	4.2	0.18	118.17	35.3	184	10.34	8.15	0.87	0.81	0.07	0.1
1	1	67	20.28	9	0	2	1	1	0	0	1	0	0	0	1	3	0	0	0	0	1	0	7.385	7.32	12	3	107	84.67	1350	1.5	0.43	145.483	25	95	21.55	8.49	0.88	0.81	0.04	0.12
1	1	65	24.91	7	1	0	1	0	0	0	0	0	1	0	1	0	1	1	1	0	1	0	7.368	7.167	31	8	150	89.67	3549	2.9	38.04	154.754	27	116	18.44	6.76	0.96	0.85	0.01	0.03
1	1	69	20.96	9	0	2	1	1	0	1	1	0	1	0	1	3	1	0	1	0	1	0	7.331	7.203	14	7	116	95.33	2907	1.2	8.89	161.189	20.2	33	47.15	21.32	0.97	0.92	0.01	0.04
1	1	65	27.59	4	0	0	1	0	0	1	1	0	1	1	1	0	0	0	1	0	1	1	7.506	7.316	14	12	138	99	4557	3.9	2.16	200.334	26.8	64	9.59	6.08	0.92	0.82	0.05	0.08
1	1	24	28.89	9	0	0	0	0	0	1	1	0	0	0	1	3	0	0	0	0	1	0	7.429	7.369	6	3	88	114	1122	0.8	0.1	16.167	23.6	180	8.05	7.76	0.66	0.65	0.26	0.28
1	1	52	15.37	2	0	2	1	1	0	1	1	0	1	1	1	0	1	0	1	0	0	1	7.38	7.206	20	11	138	87	2130	1.4	1.6	197.482	22.1	56	19.79	10.87	0.97	0.96	0.01	0.01
1	1	58	25.71	8	0	0	0	0	0	0	0	0	0	0	0	4	0	0	0	0	0	0	7.364	7.259	7	2	123	81	1165	1.5	1.1	36.93	30.5	121	8.67	8.11	0.91	0.88	0.05	0.07
1	1	48	22.94	4	0	2	1	1	0	0	1	0	0	0	1	3	1	0	1	1	0	0	7.444	7.292	10	6	117	91.33	2400	1.6	4.4	100.756	16.8	70	13.9	4.48	0.93	0.91	0.05	0.05
1	1	31	41.02	5	0	0	0	0	1	1	0	0	0	0	0	0	0	0	0	0	0	0	7.455	7.249	8	0	130	84.33	2050	8.9	0.072	8.934	43.7	247	16.47	8.92	0.76	0.69	0.22	0.22
1	1	58	28.63	1	0	0	0	0	1	1	0	0	0	0	0	0	1	0	0	1	0	0	7.489	7.444	14	5	105	107.33	1751	1.2	5.5	191.048	32	102	13.76	8.44	0.86	0.76	0.04	0.07
1	1	59	23.03	3	1	0	1	0	0	1	0	0	0	0	1	2	0	0	0	1	0	1	7.495	7.378	24	3	87	97.67	2077	4.2	0.072	177.417	31.7	257	14.85	9.28	0.91	0.86	0.02	0.06
1	1	82	24.97	4	0	0	0	0	0	1	1	0	1	0	1	2	0	0	0	0	0	0	7.401	7.366	23	3	96	72	1880	1.1	2.4	27.29	26.4	123	10.98	8.76	0.85	0.82	0.09	1.1
1	1	87	24.61	2	0	0	0	0	1	1	1	0	1	0	1	0	0	0	0	0	1	1	7.445	7.345	13	5	106	96.67	2292	1.9	6.7	197.449	22.7	84	28.89	28.31	0.98	0.98	0.01	0.01
1	1	52	23.66	2	0	0	1	0	0	1	1	0	1	0	1	0	0	0	0	0	1	0	7.446	7.349	29	8	120	58	1458	1.8	0.33	125.246	28.8	233	11.39	7.06	0.92	0.84	0.04	0.1
1	2	56	22.23	7	0	2	1	1	0	0	1	0	1	0	1	0	0	0	0	0	1	0	7.557	7.437	25	10	90	70.67	2200	1.2	8.1	187.022	28.2	69	11.32	6.39	0.89	0.79	0.07	0.11
1	2	71	22.46	3	0	0	1	0	0	0	1	0	0	0	1	0	0	0	0	1	0	0	7.563	7.371	10	4	98	98	1370	1.4	0.33	90.869	26.3	134	8.8	6.41	0.83	0.71	0.08	0.16
1	2	74	23.23	2	0	0	1	0	1	0	1	0	1	0	1	0	0	0	0	0	1	0	7.415	7.342	10	8	74	104	1620	1.7	0.1	55.496	30.8	101	10.11	5.31	0.96	0.75	0.03	0.12
1	2	84	20.83	4	0	0	0	1	0	0	0	0	0	0	0	0	1	0	1	1	0	0	7.428	7.279	24	3	112	66.67	2350	3.3	5.1	64.235	25.2	106	13.95	8.39	0.86	0.79	0.08	0.13
1	2	58	22.77	4	0	0	0	0	0	0	1	0	0	0	1	0	0	1	1	0	0	0	7.425	7.411	21	9	110	76.33	2712	2.8	0.072	6.09	29.4	54	5.06	3.38	0.7	0.58	0.2	0.32
1	2	35	17.67	5	0	0	0	0	0	0	1	1	1	1	1	0	0	0	1	0	1	1	7.416	7.302	33	8	107	47	5082	3.9	100	98.22	30.6	57	14.17	2.19	0.85	0.78	0.03	0.18
1	2	77	23.78	2	0	0	0	0	0	0	0	0	1	0	1	0	0	1	1	0	1	1	7.348	7.264	25	11	108	68.33	1602	2	5.3	108.351	23.3	62	9.47	6.64	0.97	0.96	0.01	0.02
1	2	50	22.39	7	0	0	0	0	0	0	0	0	0	0	0	4	0	0	0	0	0	0	7.489	7.405	10	6	103	84.67	1810	1.3	1.7	159.806	33.5	105	5.04	5.04	0.8	0.76	0.04	0.09
1	2	78	16.26	2	0	0	0	0	1	0	0	0	1	0	0	0	0	0	0	0	0	0	7.511	7.417	19	10	103	78.33	901	2.9	1.6	67.646	26.7	205	28.84	25.1	0.94	0.9	0.01	0.02
1	2	70	26.04	4	0	0	0	0	0	0	0	0	0	0	0	0	0	0	0	0	0	0	7.46	7.413	7	2	104	83.33	1410	1.1	1.2	173.209	5.4	92	7.91	6.89	0.68	0.65	0.12	0.2
1	2	36	21.51	7	1	0	0	1	0	0	0	0	1	0	1	3	1	0	0	1	0	1	7.457	7.371	26	9	85	106.33	2510	2.8	0.62	160.471	33.6	157	7.88	6.75	0.74	0.72	0.13	0.2
1	2	46	25.56	4	0	0	0	0	0	1	0	0	0	0	0	0	0	0	0	0	1	0	7.388	7.375	10	5	105	94.33	1752	1.5	25	201.871	28.6	32	11.66	8.79	0.84	0.81	0.11	0.11
1	2	39	24.14	2	0	0	0	0	0	0	1	0	0	0	1	0	0	0	0	0	1	0	7.523	7.442	6	3	93	73.33	1613	1.2	0.35	90.731	31.7	139	15.26	10.68	0.88	0.84	0.06	0.08
1	3	75	20.78	4	0	0	0	0	0	0	1	0	0	0	1	3	1	0	0	0	1	0	7.578	7.313	21	4	94	111.67	2551	1.3	22	138.269	25.7	100	13.89	8.91	0.94	0.89	0.03	0.19
1	3	76	24.67	4	0	2	1	1	0	0	1	0	0	0	1	0	0	0	0	0	0	0	7.426	7.398	20	4	72	77.67	2374	2.4	2.8	186.407	18.2	15	8.19	4.67	0.87	0.82	0.1	0.11
1	3	73	22.77	7	0	0	0	0	0	1	0	0	0	0	0	0	0	0	0	0	0	1	7.525	7.41	16	3	89	108.67	1934	1.7	1.43	48.49	24.2	85	12.8	4.71	0.88	0.43	0.02	0.42
1	3	71	19.15	7	1	0	0	0	0	1	0	1	1	0	1	3	0	0	0	0	1	1	7.44	7.324	20	7	97	107.67	3422	1.2	0.1	199.634	26.4	68	23.72	13.3	0.96	0.85	0.02	0.09
1	3	79	21.45	2	0	0	0	0	1	1	0	0	0	0	0	0	0	0	0	0	0	0	7.433	7.298	16	3	77	93.33	952	1.3	0.27	137.991	25	101	5.28	5.09	0.74	0.67	0.11	0.17
1	3	69	19.86	4	0	2	1	1	0	0	1	0	1	0	1	3	1	0	0	0	0	0	7.338	7.21	17	10	135	82.33	3075	1.5	15.37	205.022	27.4	57	15.88	5.48	0.94	0.84	0.03	0.08
1	3	80	16.19	3	0	0	0	0	0	0	0	0	0	0	0	0	0	0	0	0	0	0	7.357	7.334	24	2	86	92.67	826	1.7	0.4	191.323	33.8	89	11.11	6.33	0.9	0.86	0.07	0.08
1	3	50	23.81	2	0	0	0	0	0	0	1	0	0	0	1	3	0	0	0	0	1	0	7.339	7.256	8	3	67	81.67	2560	2.6	0.1	17.392	35.8	210	16.19	11.49	0.84	0.73	0.07	0.18
1	3	49	25.97	2	0	0	1	1	0	0	0	0	1	0	0	0	0	0	0	0	1	0	7.472	7.458	19	5	112	58.67	1811	6.4	87	53.03	16.2	85	28	13.99	0.94	0.47	0.05	0.34
1	3	60	21.61	2	0	0	1	1	0	0	1	0	0	0	0	0	1	1	1	0	1	0	7.525	7.438	23	8	113	71.67	2362	4.2	22	189.989	25.3	129	18.61	6.32	0.92	0.83	0.03	0.14
1	3	40	23.05	9	0	2	1	1	0	0	1	0	1	0	1	4	0	1	1	0	1	1	7.432	7.353	8	8	171	75.33	4291	2.4	36.79	13.678	26.7	158	3.67	2.69	0.89	0.84	0.05	0.09
1	3	73	23.42	6	0	0	0	0	1	1	0	0	0	1	0	0	1	0	1	0	0	0	7.481	7.423	12	6	106	82.67	3883	1	0.5	37.43	34.1	222	13.22	12.08	0.79	0.75	0.09	0.12
1	3	70	21.87	1	0	0	0	0	1	0	1	1	0	0	1	0	0	0	0	0	1	1	7.49	7.383	24	4	68	76	873	0.9	1.7	125.882	27.1	103	5.47	5.18	0.76	0.75	0.08	0.1
1	3	44	17.66	7	0	0	0	0	0	0	0	0	0	0	0	0	0	0	0	0	0	0	7.505	7.48	8	2	98	87.67	1347	1.4	21	152.36	31.2	125	12.45	9.81	0.83	0.67	0.08	0.15
1	3	76	25.97	9	0	2	1	1	0	0	1	0	1	0	1	3	0	0	0	0	1	0	7.439	7.394	17	7	98	143	2574	2.2	0.33	62.234	22.6	113	23.82	12.2	0.87	0.83	0.06	0.08
1	3	20	20.55	9	0	2	1	1	1	0	0	0	0	0	0	0	0	0	0	0	0	1	7.425	7.349	10	4	85	85.67	2752	1.7	1.39	172.632	28.1	51	14.47	10.78	0.91	0.87	0.03	0.06
1	3	66	20.31	2	0	0	1	0	0	1	0	0	0	0	1	3	1	0	0	0	1	1	7.453	7.387	18	4	120	100	1680	5.4	1.5	130.968	29.1	68	10.52	5.24	0.84	0.76	0.04	0.13
1	3	84	17.15	2	0	0	1	0	0	1	0	0	0	0	0	0	0	0	0	0	0	1	7.466	7.382	16	7	121	72.67	1020	1	42	86.827	28.1	93	14.73	10.89	0.94	0.91	0.03	0.09
1	3	89	21.26	2	0	0	0	0	1	0	0	0	0	0	0	0	0	0	0	0	1	0	7.511	7.447	20	3	117	99.33	1332	3.4	1.5	193.176	27.8	73	10.67	9.2	0.97	0.91	0.01	0.03
1	3	52	16.33	5	0	0	0	0	0	0	1	0	1	1	1	0	0	0	1	0	1	0	7.518	7.373	18	6	128	73.33	1782	2.1	0.79	50.323	32.8	56	4.83	2.64	0.8	0.73	0.09	0.17
1	3	57	23.22	9	0	0	1	0	0	0	1	1	1	0	1	0	0	0	0	0	0	0	7.509	7.371	14	6	129	81.33	1805	1.9	1.48	74.581	28.5	93	14.96	6.91	0.83	0.71	0.1	0.18
1	3	31	21.34	9	0	0	0	0	0	0	0	0	0	0	0	3	0	0	0	0	0	0	7.397	7.328	8	5	95	80.33	800	1.4	0.48	3.463	24.7	101	15.48	12.34	0.92	0.9	0.06	0.09
1	3	73	17.98	2	0	0	0	0	0	1	1	0	0	0	1	0	0	0	0	0	0	1	7.411	7.306	12	2	62	100	1768	2	0.17	34.288	29.8	92	8.63	7.82	0.68	0.65	0.23	0.26
1	3	51	23.12	9	0	1	1	0	0	1	1	0	0	0	1	3	0	0	0	0	1	0	7.321	7.283	18	4	110	94.67	1650	1.3	4.04	121.172	30.6	148	18.18	17.15	0.93	0.9	0.02	0.05
1	3	46	26.84	6	0	2	1	1	0	0	1	0	0	0	1	4	0	0	0	0	0	0	7.346	7.333	27	7	93	105.33	750	0.7	9.2	72.782	27.7	193	15.68	10.1	0.91	0.87	0.05	0.07
1	1	81	26.62	2	0	0	1	0	0	1	1	0	0	0	1	0	1	0	0	1	0	0	7.396	7.362	20	4	101	82.67	1173	1.4	0.19	168.623	24.1	101	3.23	2.49	0.74	0.53	0.17	0.34
1	1	35	22.31	9	0	2	1	1	0	0	1	0	1	0	1	2	1	0	1	0	1	1	7.388	7.309	18	8	94	113.67	3889	1.7	4.4	169.378	25.9	107	14.45	12.83	0.93	0.85	0.05	0.08
1	4	34	28.39	2	0	0	0	0	0	0	1	0	0	0	1	3	0	0	0	0	1	0	7.345	7.297	18	2	98	93.33	1417	2.7	0.1	8.151	43.3	29.6	16.25	10.03	0.89	0.82	0.06	0.12
1	4	61	16.85	2	0	2	1	1	1	0	1	0	1	0	1	0	0	0	1	0	1	0	7.327	7.149	21	12	118	80	1117	1.8	0.1	17.026	29	87	11.15	6.87	0.97	0.87	0.02	0.05
1	4	59	25.01	9	0	0	1	0	0	0	1	0	0	0	1	3	0	0	0	0	1	1	7.356	7.219	24	2	121	78	2500	2.8	1.48	194.2	33	95	4.46	3.29	0.87	0.78	0.1	0.13
1	4	34	34.06	2	0	0	0	0	0	1	1	0	0	0	1	3	0	0	0	0	1	0	7.428	7.292	16	2	69	95	1550	2		12.879	37.4	259	13.9	8.89	0.86	0.78	0.05	0.1
1	4	80	22.43	1	0	0	0	0	0	0	0	0	0	0	0	0	0	0	0	0	1	0	7.406	7.351	12	3	76	90.67	960	3.6		50.667	32.1	98	4.36	3.88	0.91	0.81	0.06	0.12
1	4	23	21.83	9	0	0	0	0	0	0	0	0	0	0	0	0	0	0	0	1	0	0	7.42	7.307	10	3	123	75.33	550	1.2	0.42	109.855	27	116	15.3	9.96	0.82	0.76	0.11	0.17
1	4	39	19.03	3	0	0	0	0	0	1	1	0	0	0	1	0	0	0	0	1	0	0	7.386	7.331	8	2	145	96.33	1770	4.4	1.35	69.62	38	265	16.35	10.23	0.88	0.81	0.04	0.09
1	4	33	20.48	7	0	0	0	0	0	0	1	0	0	0	1	0	0	0	0	0	0	0	7.522	7.398	7	2	110	71.33	2065	2	0.25	48.394	24.9	157	16.46	8.46	0.84	0.76	0.07	0.12
1	1	74	24.34	7	0	0	0	1	0	0	1	0	1	0	1	4	0	0	0	0	1	1	7.422	7.353	18	7	58	86	2482	1.4	0.072	162.955	22.7	154	20.07	16.31	0.96	0.92	0.01	0.02
1	1	52	27.43	4	0	2	1	1	0	0	1	0	1	0	1	3	0	0	0	1	1	0	7.378	7.297	28	8	178	157	2829	1.3	46	200.87	26.3	50	6.5	4.9	0.93	0.82	0.06	0.11
1	4	59	22.72	2	0	0	1	0	0	0	1	1	1	0	1	0	1	1	0	0	1	0	7.378	7.256	10	8	90	70.33	723	2.1	1.5	164.6	27.4	92	16.31	3.95	0.93	0.84	0.06	0.09
1	4	25	23.36	1	1	0	0	0	0	0	0	0	1	1	1	4	0	0	1	1	1	0	7.464	7.387	6	6	77	98	6370	3.4	83	181.201	22.6	26	22.24	8.68	0.9	0.8	0.09	0.12
1	4	64	22.2	7	1	0	0	0	0	1	1	0	1	0	1	4	1	0	0	0	1	0	7.483	7.175	12	6	149	52.67	2815	3.8	6.6	101.953	25.2	189	15.02	5.86	0.93	0.89	0.04	0.06
1	4	52	23.18	3	1	0	0	0	0	0	0	0	1	0	1	0	0	0	0	0	0	0	7.35	7.305	10	2	82	91	2100	1.9	2.37	188.242	26.4	200	9.96	9.24	0.95	0.88	0.02	0.07
1	4	53	20.23	1	0	2	1	1	1	0	1	0	1	1	1	0	0	0	0	0	1	0	7.495	7.34	7	7	121	67	2593	7	5.7	184.291	25.8	151	35.65	14.39	0.95	0.92	0.04	0.05
1	4	26	22.04	7	0	0	0	0	0	0	1	0	0	0	1	3	1	0	1	0	0	1	7.485	7.285	23	3	75	114.33	3994	4.6	1.3	153.232	29.7	100	15.14	11.8	0.83	0.57	0.07	0.39
1	4	80	19.59	2	0	0	1	0	0	0	1	0	0	0	1	0	0	0	0	1	0	0	7.451	7.412	18	1	80	73.33	1611	2.1	0.11	29.772	27.2	231	15.05	7.95	0.86	0.78	0.04	0.07
1	4	32	27.68	4	1	1	1	0	0	0	1	1	1	1	1	0	0	0	1	0	1	0	7.398	7.012	36	13	122	74	5542	4.5	88	184.113	33.6	93	31.87	6.73	0.95	0.86	0.02	0.09
1	4	48	27.29	7	1	0	0	0	0	0	1	0	1	0	1	0	0	0	0	0	0	0	7.357	7.311	28	6	96	85.33	2260	3.2	96	66.05	21.8	95	13.3	13.3	0.84	0.84	0.01	0.01
1	4	76	19.76	3	1	0	0	0	1	0	1	0	1	0	1	0	0	0	0	0	1	0	7.498	7.14	16	8	55	70	2405	13		96.386	25.6	71	21.58	7.05	0.91	0.84	0.05	0.1
1	4	86	20.28	1	0	0	0	0	1	1	1	0	1	1	1	0	1	0	1	0	0	0	7.342	7.255	23	12	69	62	2221	4.8	1.37	110.658	25.9	46	10.38	10.38	0.92	0.92	0.04	0.04
1	4	35	28.37	6	0	0	0	0	0	0	0	0	0	1	0	3	0	0	0	0	1	0	7.424	7.29	15	6	82	118.67	1032	1.7	0.38	15.064	32.7	323	10.54	6.89	0.93	0.89	0.03	0.04
1	4	43	24.31	4	1	0	0	0	0	0	0	0	1	1	1	0	1	1	1	0	0	0	7.568	6.957	28	12	149	68.67	5654	27	12	38.21	27.5	69	17.8	7.13	0.78	0.66	0.05	0.24
1	4	56	19.38	4	1	0	1	1	0	0	1	0	1	0	1	0	1	1	1	0	1	0	7.554	7.215	14	10	152	43	5025	9.2	3.84	23.323	25.1	27	14.03	3.25	0.9	0.52	0.04	0.27
1	4	72	16.59	9	0	0	0	0	0	1	0	0	0	0	0	0	0	0	0	0	0	0	7.509	7.48	14	5	85	91.33	2036	1.4	0.59	84.081	25.4	56	9.69	5.61	0.76	0.76	0.13	0.13
1	4	22	23.66	4	1	0	0	1	0	0	1	0	1	1	1	0	1	0	1	0	1	0	7.554	7.166	28	14	134	61.67	5195	8.5	100	146.078	22.6	95	44.07	11.13	0.94	0.93	0.01	0.02
1	4	58	21.97	2	0	0	1	0	0	0	1	1	1	1	1	0	1	0	1	0	1	0	7.26	7.209	22	7	85	92	2204	2.1	0.58	176.112	35.6	141	21.38	12.48	0.87	0.87	0.06	0.06
1	4	80	17.48	2	0	0	1	0	0	0	0	0	0	0	0	0	0	0	0	0	1	0	7.515	7.384	14	2	112	81.33	1706	2.8	0.58	151.174	28.9	121	18.5	14.75	0.95	0.82	0.02	0.09
1	4	37	21.45	4	0	0	0	0	0	0	1	0	1	0	1	3	1	1	1	0	1	0	7.505	7.378	12	8	134	92.67	4636	1.4	8.5	145.154	28.6	94	5.62	2.05	0.92	0.9	0.02	0.05
1	1	45	15.5	3	0	0	0	0	0	0	1	0	0	1	1	0	0	0	0	0	0	0	7.608	7.451	24	4	82	83.33	1871	1.2	0.24	156.729	33.9	164	10.29	7.8	0.81	0.78	0.09	0.15
1	1	59	21.83	3	1	0	1	0	0	1	1	0	0	1	1	0	1	0	1	0	0	0	7.536	7.28	18	2	106	80.33	4173	2.6	3.13	183.962	22.2	57	14.99	7.34	0.95	0.92	0.02	0.06
1	1	82	18.93	4	0	0	1	1	1	0	0	0	0	0	0	0	1	0	1	1	0	0	7.435	7.281	9	7	112	73.33	3215	7.5	0.8	37.074	32.3	100	8.76	7.58	0.87	0.84	0.07	0.08
1	1	76	24.97	3	1	0	0	1	0	0	1	0	1	0	1	2	0	1	1	0	0	0	7.436	7.325	10	8	80	51	3644	4.4	2.8	7.449	29.5	193	10.76	4.82	0.92	0.86	0.02	0.04
1	1	22	19.72	7	1	0	0	0	0	0	1	0	0	1	1	0	0	0	1	0	1	0	7.5	7.43	10	4	86	71	4270	3.1	0.35	142.239	28	112	12.13	9.29	0.96	0.89	0.03	0.07
1	1	52	22.03	8	0	2	1	1	0	0	1	1	1	0	1	0	0	0	0	0	1	0	7.423	7.337	8	7	105	96.33	900	1.5	1.4	81.205	34.6	126	17.1	10.71	0.87	0.74	0.1	0.18
1	1	65	27.89	9	0	2	1	1	0	0	1	0	1	1	1	0	1	0	1	1	1	0	7.479	7.25	17	13	101	106.33	5321	12.5	40.79	186.356	18.5	13	25.15	3.22	0.96	0.74	0.01	0.13
1	4	86	24.91	7	1	0	0	0	0	0	1	0	0	0	1	2	0	0	0	0	1	0	7.513	7.351	24	2	66	81.67	1370	1.5	0.1	173.897	27.7	90	9.47	5.81	0.73	0.67	0.15	0.23
1	4	56	18.2	6	0	0	0	0	0	0	0	0	0	1	0	0	0	0	0	0	0	0	7.387	7.292	23	6	99	109.33	1584	1.2	2.6	56.795	25.2	170	15.87	8.71	0.86	0.78	0.09	0.12
1	4	43	15.98	6	0	1	1	1	0	0	1	0	0	1	1	2	1	0	1	1	0	0	7.459	7.348	16	9	106	100.33	5044	1.5	3	76.742	32.1	138	16.6	11.33	0.91	0.87	0.01	0.03
1	1	79	23.36	2	0	2	1	1	1	0	1	0	1	1	1	0	0	0	1	1	1	0	7.491	7.384	23	14	84	65	2922	2.6	11	192.987	27.9	29	12.32	6.6	0.93	0.87	0.03	0.08
1	4	47	27.94	2	0	0	0	0	0	1	1	0	0	0	1	0	0	0	0	0	1	0	7.49	7.407	3	0	82	85.67	1892	0.9		0.711	37.5	208	10.53	10.23	0.71	0.68	0.2	0.2
1	4	80	18.6	6	0	0	0	0	1	0	0	0	1	1	0	0	0	0	1	0	0	0	7.53	6.969	33	13	65	68.67	2140	10.1	0.54	43.255	39.5	124	6.98	6.26	0.93	0.91	0.02	0.01
1	1	34	29.41	2	0	0	1	1	0	0	1	1	1	1	1	0	0	0	1	0	0	0	7.472	7.241	21	13	160	72.67	6653	4.1	100	195.328	28	82	17.4	5.2	0.91	0.64	0.05	0.13
1	4	54	21.91	1	0	2	1	1	0	0	1	0	1	0	1	4	1	0	0	0	1	0	7.457	7.309	33	7	113	97.33	3320	4.3	41	189.204	23.8	122	30.3	11.15	0.95	0.76	0.02	0.15
1	4	25	16.3	4	0	2	1	1	0	0	1	1	1	1	1	0	1	1	1	0	1	0	7.355	7.135	42	13	100	43.33	6632	27	65	127.664	22.9	20	4.07	2.25	0.88	0.79	0.07	0.16
1	4	67	22.6	3	1	0	0	0	0	1	0	0	0	0	1	4	0	0	0	1	0	0	7.459	7.365	30	3	87	133.67	2214	1.8	0.66	159.147	27.8	70	12.28	5.83	0.9	0.75	0.06	0.16
1	4	71	18.6	4	0	2	1	1	0	0	0	0	1	0	0	0	1	0	0	0	1	0	7.533	7.467	26	5	141	62.33	3106	3.83	9.5	190.889	15.2	25	28.02	6.24	0.96	0.92	0.02	0.05
1	2	48	22.04	7	1	0	0	0	0	1	0	0	1	0	1	0	0	0	0	0	0	0	7.433	7.378	18	11	92	86	2385	3.3	1.5	111.65	27.6	189	14.03	8.44	0.94	0.73	0.05	0.19
1	4	71	17.94	8	0	2	1	1	0	0	1	0	0	0	1	3	0	0	0	0	1	0	7.427	7.415	32	4	85	94.33	3527	1.7	0.83	33.944	27.7	73	21.03	6.82	0.95	0.79	0.03	0.1
1	4	69	19.94	2	1	2	1	1	0	0	0	0	1	0	1	0	0	0	0	0	1	0	7.49	7.34	16	3	115	75	1315	1.77	1.62	38.058	28.3	65	12.69	6.78	0.92	0.86	0.04	0.07
1	4	30	47.32	5	0	0	0	0	0	1	1	0	0	0	1	4	0	0	0	0	0	0	7.4	7.35	13	7	87	87	1856	1.9		0.881	40.8	241	10.61	10.42	0.89	0.78	0.07	0.09
1	4	73	22.51	6	0	0	0	0	0	0	1	0	0	0	1	4	0	0	0	0	0	0	7.377	7.373	13	2	63	93	1805	2	4.5	69.533	24.4	99	19.4	14.96	0.93	0.9	0.01	0.03
1	4	77	21.67	6	1	0	0	0	0	1	0	0	1	1	0	0	0	0	0	1	0	0	7.527	7.393	38	11	99	124.33	2411	1.1	0.83	40.047	26	301	15.76	11.17	0.9	0.81	0.05	0.1
1	4	68	23.63	4	0	0	1	0	0	0	0	0	1	0	1	0	1	0	0	0	0	0	7.496	7.293	31	13	134	79.67	2232	6.8	2.5	179.916	24.7	82	19.68	11.97	0.92	0.88	0.03	0.09
1	4	49	21.93	8	0	0	0	1	0	0	1	0	1	0	1	4	0	0	1	0	1	0	7.497	7.376	20	8	99	130	3680	2.8	8.3	190.994	13.3	63	20.63	9.19	0.92	0.85	0.03	0.1
1	2	86	17.51	7	1	0	0	0	0	0	0	0	1	0	1	3	1	0	1	0	1	0	7.42	7.354	21	9	73	43	2820	4.3	0.83	194.184	10.5	39	11.05	7.37	0.92	0.88	0.05	0.07
1	2	67	22.04	7	1	0	1	0	0	1	0	0	1	0	1	0	0	0	0	0	0	0	7.533	7.37	21	7	86	106.33	2215	2.95	0.18	152.515	28.7	129	13.14	6.58	0.91	0.85	0.03	0.07
1	2	57	26.67	7	1	0	0	1	0	0	0	0	1	0	1	0	0	0	1	0	0	0	7.53	7.42	9	8	65	85.67	3272	2.17	0.25	163.107	24.4	68	11.25	7.64	0.93	0.84	0.04	0.06
1	2	71	17.77	8	1	2	1	1	0	0	0	0	1	0	1	4	0	0	1	0	1	0	7.487	7.221	26	9	100	62	6926	5.5	100	133.373	12.7	31	9.63	1.03	0.93	0.69	0.04	0.24
1	2	68	10.05	8	0	1	1	0	0	0	1	0	1	0	1	0	0	0	0	0	0	0	7.455	7.36	27	12	89	77.33	1400	3.4	0.34	191.845	23.4	27	5.88	2.3	0.94	0.79	0.05	0.15
1	2	63	22.03	1	1	2	1	1	1	1	0	0	1	1	1	0	0	0	1	0	0	0	7.54	7.377	25	12	139	68	2916	8.5	1.79	183.697	27.8	131	23.11	16.71	0.92	0.75	0.05	0.13
1	2	32	20.96	2	0	0	1	0	0	0	0	0	0	0	0	0	0	0	0	0	0	0	7.421	7.34	5	1	91	85.67	1175	1.1	0.1	45.518	33.5	157	12.7	9.32	0.89	0.86	0.1	0.1
1	1	27	23.88	2	0	0	0	0	0	1	1	0	0	1	1	0	0	0	0	0	1	0	7.485	7.201	18	3	104	120	1055	1.8	1.38	58.048	29.8	254	24.15	3.39	0.93	0.79	0.04	0.16
1	1	54	23.83	2	0	0	1	0	0	0	1	1	1	1	1	0	1	0	1	0	1	0	7.443	7.195	32	12	112	108.67	1880	1.4	5.4	195.287	28.8	154	16.71	16.63	0.95	0.95	0.01	0.02
1	1	69	21.26	2	0	0	0	1	0	0	1	1	1	0	1	0	0	0	0	0	1	0	7.424	7.113	11	12	80	33.67	2126	2.6	7.4	179.651	28.7	96	15.52	14.74	0.94	0.92	0.01	0.02
1	2	66	27.7	4	0	2	1	1	0	0	1	0	1	1	1	0	0	0	1	0	1	0	7.52	7.39	35	16	96	63	2740	3.63	4.2	33.313	30.2	130	10.16	7.32	0.98	0.86	0.01	0.1
1	1	83	22.27	4	0	0	0	0	1	1	1	0	1	0	1	2	0	0	1	0	0	0	7.384	7.228	25	8	140	101	2581	2.2	2.38	180.307	25.3	62	18.33	2.98	0.88	0.72	0.05	0.16
1	1	69	20.28	2	0	2	1	1	1	0	0	0	1	1	1	0	0	0	1	0	1	0	7.471	7.263	35	12	121	75	2050	6.1	11.48	191.396	36.7	46	21.92	15.37	0.97	0.87	0.01	0.04
1	1	52	21.88	7	0	2	1	1	0	0	1	0	1	1	1	0	1	1	1	0	0	0	7.44	7.307	10	13	106	80.33	2360	5.5	12.29	65.368	30.3	145	7.94	5.59	0.96	0.79	0.03	0.18
1	1	60	20.98	3	0	0	1	0	0	0	0	0	0	0	0	0	0	0	0	0	1	0	7.559	7.305	17	3	165	99.67	3579	2.7	1.55	197.635	27.2	49	8.81	4.05	0.94	0.88	0.05	0.08
1	1	70	23.42	7	0	2	1	1	1	0	1	0	1	1	1	3	1	1	1	0	1	0	7.515	7.392	24	7	150	40.67	2946	11	2.68	100.944	23.2	88	24.63	17.12	0.12	0.02	0.02	0.1
1	1	30	25.25	3	1	0	0	0	0	0	0	0	1	0	1	0	0	0	0	0	0	0	7.443	7.315	8	9	124	80.33	2825	1.8	0.4	149.927	24.5	142	27.04	7.05	0.88	0.68	0.08	0.26
1	1	78	24.91	2	0	2	1	1	0	1	1	0	1	0	1	0	0	0	0	0	0	0	7.469	7.365	20	9	135	114	1300	1.4	0.2	164.457	25.1	65	20.87	5.97	0.92	0.67	0.04	0.13
1	2	56	16	3	1	2	0	1	0	0	0	0	1	1	1	0	0	0	0	0	0	0	7.644	7.34	27	8	135	72.67	2105	2.3	24.59	167.443	28.1	91	25.77	14.51	0.96	0.94	0.01	0.04
1	1	53	24.03	7	0	0	0	0	0	0	1	0	1	0	1	3	0	0	1	1	1	1	7.494	7.31	8	13	114	85.33	4542	1.6	0.42	143.869	25.1	105	10.42	10.01	0.87	0.73	0.08	0.09
1	2	79	15.62	1	0	0	0	0	1	0	1	0	1	1	1	0	0	0	1	0	1	0	7.55	7.3	27	15	100	79	1550	2.81	12.71	190.166	31	67	18.8	12.06	0.94	0.91	0.02	0.02
1	1	52	21.93	3	0	0	1	0	0	1	1	0	0	0	1	0	0	0	0	1	0	0	7.537	7.459	23	6	145	111	1692	1.8	0.25	11.341	30.3	196	18.13	6.35	0.9	0.82	0.05	0.12
1	2	69	27.7	7	1	0	0	1	0	1	0	0	1	0	1	3	0	1	0	0	0	0	7.56	7.447	43	11	116	54	2250	3.3	0.11	34.287	26.2	159	21.3	7.05	0.94	0.73	0.03	0.19
1	1	65	21.36	2	1	2	1	1	0	0	0	0	1	0	1	0	0	1	1	0	0	1	7.616	7.342	23	11	110	56	1792	2.8	0.1	2.346	26.8	120	8.38	5.01	0.94	0.71	0.05	0.17
1	4	58	23.39	2	0	2	1	1	0	1	1	0	1	1	1	0	0	1	1	0	0	0	7.378	7.316	34	14	132	62.67	3671	1.9	100	186.386	26.3	189	9.68	8.15	0.94	0.84	0.03	0.12
1	1	44	23.89	3	1	0	0	0	0	0	0	0	1	0	1	4	1	0	0	0	1	0	7.421	7.329	20	9	115	117.67	4437	2.4	0.1	196.498	23.2	90	30.8	12.02	0.93	0.78	0.02	0.13
1	1	78	20.28	3	1	0	0	0	0	1	0	0	0	0	1	4	1	0	0	1	0	0	7.433	7.377	24	7	105	129.67	1854	3	0.85	196.042	32.8	64	11.63	7.41	0.9	0.67	0.05	0.26
1	1	71	25.3	2	1	0	0	0	0	0	0	0	0	0	1	0	0	0	0	0	0	0	7.395	7.387	24	6	74	73.33	2602	1.2	0.12	83.761	33	146	10.41	7.26	0.81	0.74	0.11	0.12
1	1	58	25.1	2	0	2	1	1	0	1	1	1	1	1	1	0	1	0	1	0	0	0	7.386	7.296	28	11	132	62.67	5645	4.2	100	199.002	28.9	118	10.63	1.95	0.94	0.84	0.02	0.12
1	1	31	19.65	2	0	2	1	1	0	1	1	0	1	1	1	0	0	0	0	0	1	0	7.56	7.297	16	13	96	86.33	1334	6.6	44.42	186.592	27.6	154	20.59	7.85	0.98	0.94	0.01	0.03
1	4	68	20.57	7	1	0	1	1	0	0	0	0	1	0	1	0	0	0	0	0	1	0	7.521	7.333	26	11	89	100.67	2350	3.5	5.48	199.186	24.6	63	20.31	10.64	0.97	0.77	0.02	0.14
1	1	76	24.09	3	1	0	0	0	0	1	0	0	1	1	1	0	1	0	1	1	1	0	7.388	7.087	39	14	134	102.67	2240	2.7	13.33	171.788	19.7	46	29.57	6.49	0.96	0.8	0.03	0.05
1	1	84	21.26	1	0	0	0	1	1	1	1	0	1	0	1	0	0	0	0	0	0	0	7.446	7.031	21	11	73	97	858	3.8	4.3	60.743	30.9	147	15.88	11.5	0.92	0.77	0.04	0.12
1	1	74	24.34	3	0	0	0	0	1	1	1	0	1	0	1	0	0	0	0	0	1	0	7.421	7.315	21	7	98	99.33	1735	1.7	0.1	40.226	30.8	180	13.89	5.52	0.8	0.68	0.09	0.15
1	1	75	21.79	4	0	2	1	1	1	0	1	0	1	0	1	2	0	0	0	0	0	0	7.46	7.413	8	6	87	112.67	2358	1.4	12	203.169	24.5	48	14.67	7.16	0.79	0.77	0.1	0.18
1	1	78	21.61	9	0	2	1	1	0	1	1	0	1	1	1	0	1	1	1	0	1	0	7.471	7.313	22	14	133	69	6684	5.3	4.65	181.264	20.1	40	11.2	4.32	0.92	0.78	0.05	0.14
1	1	83	18.67	3	0	1	1	0	1	1	1	0	0	0	1	0	1	0	0	0	1	0	7.513	7.374	19	6	75	70.33	1222	3	8	26.384	25.3	182	7.14	5.46	0.93	0.78	0.05	0.14
1	1	56	21.22	6	0	2	1	1	0	1	1	0	1	0	1	3	0	0	0	0	0	0	7.42	7.097	20	14	108	80.33	2420	6	100	159.54	25.7	145	14.74	11.23	0.94	0.89	0.03	0.09
1	1	70	26.71	7	0	0	0	0	0	0	1	0	1	0	1	0	1	0	0	1	1	0	7.4	7.279	14	8	75	91.33	3595	5.2	13	202.355	28.9	48	14.35	6.12	0.92	0.86	0.06	0.08
1	2	43	15.79	6	0	0	0	0	0	1	1	0	0	0	1	2	1	0	1	1	0	0	7.367	7.329	18	7	106	100.33	1834	2.1	1.2	18.586	31.8	129	8.85	7.89	0.91	0.89	0.02	0.05
1	2	36	24.24	9	0	0	0	1	0	0	1	0	1	0	1	0	0	0	0	0	1	0	7.398	7.435	18	3	123	79.67	2157	3.7		17.811	21.8	151	14.96	11.2	0.77	0.74	0.15	0.17
1	3	47	22.6	4	1	2	1	1	0	0	0	0	1	1	1	0	1	1	1	0	1	0	7.376	7.243	24	13	163	78.33	7153	2.5	48.12	197.267	28.6	64	27.5	11.15	0.95	0.93	0.01	0.03
1	3	86	24.91	3	1	0	0	0	0	1	0	0	0	0	1	2	0	0	0	0	1	0	7.46	7.427	24	2	66	81.67	1370	1.5	0.1	173.897	27.7	90	9.47	5.81	0.73	0.67	0.15	0.23
1	3	54	23.88	2	0	0	0	0	1	1	1	0	1	1	1	0	0	0	0	1	1	0	7.43	7.22	21	10	84	128.33	2056	1.9	0.77	72.752	27.8	238	13.75	13.02	0.92	0.83	0.04	0.1
1	3	34	22.03	7	0	2	1	1	0	0	1	0	1	1	1	0	0	0	1	0	1	0	7.39	7.087	17	13	98	91	3250	2.2	2	51.141	28.8	106	3.72	3.67	0.72	0.68	0.12	0.2
2	4	47	18.59	1	0	0	1	0	1	0	1	0	0	0	1	0	1	0	1	0	0	0	7.47	7.4	20	2	88	85.67	2200	1.8	10	152.986	18.8	70	11.86	8.47	0.86	0.82	0.07	0.09
2	4	39	28.69	7	0	0	0	0	0	0	0	0	0	0	0	0	0	0	0	0	0	0	7.42	7.339	5	1	92	87	1842	2.8	1.6	69.213	33.5	158	17.62	9.59	0.84	0.77	0.09	0.12
2	2	82	17.48	2	0	0	1	0	1	1	0	0	0	0	0	0	0	0	0	0	1	0	7.515	7.384	14	3	112	81.33	1706	2.8	0.58	151.174	28.9	121	18.5	14.75	0.95	0.82	0.02	0.08
2	3	58	21.97	2	1	2	1	1	0	0	1	1	1	1	1	0	1	0	0	0	1	0	7.36	7.209	22	5	85	92	2204	2.1	0.58	176.112	35.6	141	21.38	12.48	0.92	0.87	0.04	0.06
2	3	22	23.66	4	0	2	1	1	1	1	1	0	1	1	1	0	1	1	1	0	1	0	7.554	7.166	28	17	134	61.67	5195	8.5	100	146.078	22.6	95	44.07	5.98	0.94	0.93	0.01	0.02
2	3	72	16.59	2	0	0	0	0	0	1	0	0	0	0	0	0	1	0	0	0	0	0	7.509	7.48	14	6	85	91.33	2036	1.4	0.59	84.081	25.4	56	9.69	5.61	0.85	0.7	0.08	0.18
2	4	56	19.38	2	0	2	1	1	0	0	1	0	1	0	1	0	1	1	1	0	1	0	7.554	7.215	14	12	152	43	5025	9.2	3.84	23.323	25.1	27	14.03	3.25	0.9	0.52	0.04	0.27
2	3	43	24.31	4	1	0	1	1	0	0	0	0	1	1	1	0	1	1	1	0	0	0	7.568	6.957	28	12	149	68.67	5654	27	12	38.21	27.5	129	17.8	7.13	0.78	0.66	0.05	0.24
2	3	76	19.76	1	1	0	1	0	0	0	1	0	1	0	1	0	0	0	0	0	1	0	7.498	7.14	16	11	55	70	2405	13		96.386	25.6	71	21.58	7.05	0.91	0.84	0.05	0.1
2	3	86	20.28	1	0	0	1	0	0	1	1	0	1	1	1	0	1	0	1	0	0	0	7.342	7.255	23	10	69	62	2221	4.8	1.37	110.658	25.9	46	13.06	10.38	0.92	0.87	0.04	0.05
2	4	35	28.37	6	0	0	0	0	0	1	0	0	0	1	0	0	0	0	0	0	1	0	7.439	7.29	15	5	82	118.67	1032	1.7	0.38	15.064	31.7	323	10.54	6.89	0.93	0.89	0.03	0.04
2	4	48	27.29	3	1	0	0	0	0	0	1	0	1	0	1	0	0	0	0	0	0	0	7.357	7.311	14	4	96	85.33	2260	3.2	96	66.05	21.8	95	13.3	13.3	0.84	0.84	0.1	0.1
2	4	59	22.72	2	0	2	1	1	0	0	1	1	1	0	1	0	1	1	0	0	1	0	7.378	7.231	16	11	90	70.33	723	2.1	1.5	164.598	27.4	92	16.31	3.95	0.93	0.92	0.05	0.09
2	4	75	18.36	2	0	0	1	0	0	0	1	0	1	0	1	0	0	0	0	0	1	0	7.466	7.293	14	6	76	109.67	370	1.3	1.6	31.734	32.9	167	14.62	10.25	0.58	0.5	0.11	0.13
2	4	72	20	9	0	0	0	0	0	1	0	0	0	0	0	0	1	0	0	0	0	0	7.464	7.389	24	4	95	104.33	942	0.9	1.5	59.94	28.4	116	26	12.52	0.9	0.84	0.05	0.08
2	4	26	33.13	4	0	0	0	0	0	0	0	0	0	0	0	0	0	0	0	0	0	0	7.454	7.337	12	2	106	91.33	2149	0.8	1.9	185.543	27.6	95	9.84	9.34	0.82	0.67	0.13	0.23
2	3	27	17.48	1	0	0	1	0	1	0	0	0	0	0	0	0	0	0	1	0	1	0	7.542	7.431	16	3	113	86	550	2.7	12	21.299	28.2	56	21.06	6.97	0.59	0.47	0.23	0.33
2	4	46	27.05	4	0	1	1	0	0	0	0	0	0	0	0	0	0	0	0	0	1	0	7.407	7.335	8	5	108	98.33	2202	1.7	29	181.077	29.7	111	17.23	5.78	0.87	0.83	0.08	0.11
2	4	74	27.3	7	0	0	0	0	1	1	0	0	0	0	0	0	0	0	0	0	0	0	7.429	7.343	16	2	108	98.33	802	1.1	0.072	112.804	29.8	80	14.35	10.64	0.82	0.78	0.1	0.14
2	3	31	20.55	1	0	0	0	0	1	0	1	0	1	0	1	4	1	1	1	1	1	0	7.522	7.418	12	3	106	91.67	1518	2.6	0.67	21.746	27	155	14.64	12.18	0.84	0.67	0.09	0.2
2	3	32	27.68	4	1	2	1	1	0	0	1	1	1	1	1	0	0	0	1	0	1	0	7.398	7.012	36	15	122	74	5542	4.5	88	184.113	33.6	93	31.87	6.73	0.95	0.86	0.02	0.09
2	4	49	20.2	4	0	0	0	0	1	1	1	0	1	0	1	0	0	0	0	0	0	0	7.469	7.342	25	10	103	84.33	2106	1.3	14	155.314	23.6	94	17.94	8.98	0.91	0.81	0.07	0.09
2	4	54	32.85	2	0	0	1	0	0	0	1	0	0	0	1	0	0	0	0	0	0	0	7.45	7.36	7	6	85	58.67	1444	1.7	1.5	180.377	26.5	86	13.08	7.67	0.87	0.75	0.04	0.14
2	4	52	24.8	7	0	0	0	1	0	1	1	0	1	0	1	2	1	0	1	0	1	1	7.348	7.301	18	8	125	85.67	3612	3.9	0.14	41.726	25.4	184	10.64	6.79	0.84	0.74	0.09	0.15
2	2	59	17.93	2	1	2	1	1	0	0	0	0	1	0	1	0	1	0	1	0	1	1	7.437	7.286	10	12	125	91.67	2920	3	0.46	26.51	32.8	281	10.86	8.93	0.88	0.72	0.07	0.11
2	2	57	31.25	4	0	0	0	0	0	0	1	0	0	1	1	0	0	0	0	1	1	0	7.474	7.44	24	3	107	108.33	3502	0.9	0.42	195.061	26.7	76	15.91	13.17	0.91	0.83	0.05	0.1
2	2	40	25.07	4	0	2	1	1	0	0	1	0	0	0	1	0	1	1	1	0	1	1	7.397	7.22	9	8	110	80.67	4309	5.7	1.39	46.886	27.9	28	7.01	4.25	0.88	0.78	0.06	0.12
2	2	30	40.56	6	0	0	1	0	0	1	1	1	1	1	1	0	0	0	1	1	1	1	7.576	7.25	16	4	116	93.33	3542	1.6	6.6	166.995	33.7	106	26.11	3.92	0.9	0.74	0.02	0.12
2	2	74	18.37	2	0	0	0	0	0	1	0	0	0	0	0	0	0	0	0	1	0	0	7.363	7.35	17	4	105	138.67	1072	2.3	0.49	2.532	26.6	274	11.43	9.63	0.94	0.79	0.09	0.03
2	2	34	26.49	3	0	2	1	1	0	0	1	0	1	0	1	0	0	0	0	0	1	1	7.425	7.188	24	7	100	64	2082	3.6	0.084	5.917	32.2	209	23.5	8.85	0.94	0.91	0.03	0.04
2	2	59	22.68	7	1	0	1	0	0	0	1	0	0	0	1	0	0	0	0	0	1	0	7.551	7.414	16	6	105	85	3986	1.7	0.072	117.477	30.5	154	9.19	6.84	0.76	0.69	0.13	0.15
2	2	60	28.37	7	0	1	1	0	0	1	0	0	0	0	1	0	1	1	0	0	0	1	7.48	7.32	18	6	140	101	2573	2.4	3.3	81.558	28.1	112	9.43	3.07	0.93	0.8	0.04	0.13
2	2	52	25.38	6	0	0	1	0	0	1	1	1	1	1	1	0	0	0	0	0	1	1	7.446	7.267	12	3	95	97	2786	1.7	1.1	169.181	26.6	51	15.04	7.21	0.92	0.73	0.05	0.16
2	2	71	22.95	9	0	0	0	0	0	0	1	0	0	0	0	4	0	0	0	0	0	0	7.504	7.498	12	2	91	118.67	2168	3.1	0.49	81.307	31.8	169	9.17	5.4	0.89	0.87	0.04	0.05
2	2	66	23.74	4	0	0	1	1	0	1	0	0	1	0	1	3	0	0	1	0	0	1	7.435	7.206	16	6	102	87.33	2654	2.6	100	197.923	23.2	97	13.34	7.88	0.91	0.83	0.03	0.05
2	2	73	21.64	4	0	2	1	1	0	1	1	0	1	0	1	2	1	0	1	0	1	1	7.433	7.338	13	8	92	113	2470	1.6	0.098	177.912	27.2	93	12.64	7.6	0.78	0.75	0.12	0.11
2	2	50	23.23	3	1	0	0	0	0	1	0	0	0	0	0	0	0	0	0	1	0	0	7.428	7.394	21	9	87	111.67	1142	1.5	0.1	65.889	27.2	194	7	6.6	0.66	0.62	0.17	0.24
2	2	66	19.53	5	0	0	0	0	0	1	1	0	1	0	1	0	0	0	0	0	1	1	7.446	7.267	14	7	78	74	4525	3.7	1.19	81.901	31.8	123	18.82	14.36	0.88	0.67	0.06	0.23
2	4	54	22.95	4	0	0	1	0	0	0	0	0	0	0	0	0	0	0	0	0	1	0	7.502	7.384	14	5	122	99.33	1271	1.1	1.8	186.947	32.4	99	18.03	11.88	0.87	0.79	0.06	0.09
2	2	37	25.78	4	0	0	0	0	0	0	0	0	0	0	0	0	0	0	0	0	0	0	7.446	7.361	6	3	109	96.67	2604	1.1	0.23	32.06	36.6	401	11.91	10.65	0.92	0.9	0.05	0.06
2	3	80	17.67	4	0	0	1	0	1	0	1	0	1	0	1	2	1	1	1	1	1	1	7.403	7.176	20	10	104	71.67	2512	3.6	54.01	196.366	24.9	77	14.76	11.78	0.9	0.87	0.04	0.06
2	3	58	26.56	4	0	2	1	1	1	0	1	0	0	1	1	0	1	0	1	1	0	0	7.557	7.35	24	8	76	110	2685	1.8	1.42	187.236	23.8	83	14.41	7.1	0.89	0.81	0.06	0.13
2	2	59	23.94	7	0	0	1	1	0	1	1	0	1	0	1	0	1	0	1	0	1	0	7.453	7.35	18	2	145	71.67	3400	3.9	1.77	36.261	19.1	116	49.96	45.55	0.91	0.86	0.03	0.06
2	4	26	22.04	7	0	0	1	1	0	0	1	0	0	0	1	1	1	0	1	0	0	0	7.485	7.385	23	3	75	114.33	3994	4.6	1.3	153.232	29.7	100	15.14	11.8	0.83	0.57	0.07	0.39
2	3	43	27.34	2	0	0	0	0	0	0	0	0	0	0	1	3	0	0	0	0	1	0	7.37	7.329	8	3	84	87.67	2222	2.1		9.475	34.8	196	20.58	12.45	0.9	0.82	0.07	0.1
2	3	60	31.25	7	0	0	1	0	0	0	1	0	0	0	1	3	0	0	0	0	0	0	7.381	7.337	18	2	70	93	2482	1.3	0.2	90.384	33.5	171	5.95	5.63	0.8	0.65	0.16	0.23
2	3	52	20.44	2	0	2	1	1	0	1	1	0	1	0	1	0	1	0	1	0	1	1	7.49	7.105	17	6	90	94.67	2020	2.2	1.36	186.569	27	190	8.42	4.64	0.93	0.93	0.03	0.05
2	3	53	21.36	2	0	0	0	0	0	0	0	0	1	0	1	0	0	0	1	0	1	0	7.463	7.279	18	8	76	81.33	2417	9.4	0.35	8.143	19.9	42	20.76	12.36	0.71	0.35	0.19	0.44
2	4	50	17.71	9	0	0	0	0	0	0	1	0	0	0	1	4	0	0	0	0	1	1	7.383	7.253	20	7	86	90.33	1627	1.1	0.12	10.051	28.4	171	13.12	9.86	0.91	0.85	0.03	0.05
2	4	58	22.23	3	1	0	0	0	0	1	1	0	0	0	1	4	0	0	0	0	0	1	7.442	7.315	20	6	96	108.67	2227	2.1	0.11	127.791	26.7	94	15.48	9.03	0.89	0.83	0.05	0.09
2	4	51	20.66	6	0	0	1	0	0	1	0	0	1	1	1	3	0	0	0	0	1	1	7.44	7.321	20	5	105	80.33	844	3	2.56	198.609	28.4	124	11.59	6.82	0.97	0.53	0.01	0.31
2	4	90	24.22	4	0	2	1	1	0	1	1	0	1	0	1	3	0	0	1	0	1	0	7.396	7.253	26	5	81	79	2772	2.2	18.16	195.889	28.4	81	10.3	9.27	0.9	0.88	0.04	0.04
2	2	57	24.61	3	0	0	0	0	0	1	1	0	1	0	1	4	0	0	0	1	0	0	7.473	7.448	18	1	60	104.67	2136	2.3	0.072	54.227	31.6	266	10.88	10.47	0.84	0.82	0.1	0.12
2	2	79	22.51	4	0	0	1	1	0	0	1	0	0	0	1	4	0	0	1	0	0	0	7.394	7.327	15	4	92	104.33	2470	2.3	7.7	204.162	22.8	93	10.84	4.09	0.93	0.84	0.05	0.06
2	2	50	26.11	3	0	0	1	0	0	1	1	0	1	0	1	0	1	0	1	1	0	0	7.508	7.417	10	8	92	78	2417	2.3	6.8	194.849	31.5	141	15.09	12.96	0.79	0.78	0.12	0.13
2	4	54	21.23	1	0	0	1	1	0	0	0	0	0	1	0	0	1	0	0	0	1	0	7.519	7.275	17	5	89	117.33	1745	2.2	15	198.073	22.1	101	45.32	29.75	0.95	0.91	0.01	0.03
2	4	80	19.59	2	0	0	1	0	0	1	1	0	1	0	1	0	0	0	0	1	0	0	7.451	7.412	12	5	80	73.33	1611	2.1	0.11	29.772	27.2	231	15.05	7.95	0.86	0.78	0.04	0.07
2	3	70	25.81	7	0	0	0	0	0	1	1	0	1	1	1	0	0	0	1	0	0	0	7.4	7.31	8	9	98	92	1990	6.8	7.6	192.274	24.3	130	23.32	16.1	0.93	0.68	0.04	0.15
2	4	81	22.91	2	1	0	1	0	0	0	1	0	1	0	1	0	0	0	0	0	1	0	7.464	7.359	18	10	103	90.67	1220	1.4	22.33	77.952	27.6	74	9.1	4.43	0.96	0.9	0.02	0.05
2	4	24	28.55	1	0	0	0	0	1	0	0	0	0	0	0	3	0	0	0	0	1	0	7.36	7.257	8	1	80	83	578	1.1		2.406	27.5	146	10.81	10.81	0.81	0.81	0.13	0.13
2	2	47	16.79	7	1	2	1	1	0	0	1	0	1	1	1	3	1	0	1	0	1	0	7.571	7.276	24	10	119	49.33	4768	2.8	1.66	27.221	28.3	102	12.12	7.63	0.87	0.83	0.03	0.05
2	2	58	17.72	2	0	2	1	1	0	1	1	0	1	1	1	0	1	1	1	0	0	1	7.44	7.281	18	13	134	84	3881	7.1	19.96	194.724	24.2	47	0.22	0.17	0.41	0.06	0.5	0.77
2	2	64	20.83	2	0	0	1	0	1	1	0	0	1	0	0	0	1	0	0	0	0	0	7.46	7.446	16	2	96	87.33	603	1.3	0.25	105.152	20.5	90	13.4	10.21	0.87	0.82	0.06	0.09
2	2	63	23.62	2	0	0	0	0	1	1	1	0	1	0	1	0	0	0	0	0	1	1	7.482	7.273	31	5	77	85	1015	3.4	16	137.458	41.7	188	100.91	54.85	0.62	0.56	0.02	2.19
2	2	72	24.22	4	0	0	1	1	1	0	1	0	1	1	1	0	1	1	1	0	0	0	7.468	7.401	19	9	104	55.67	2530	10.9	1.1	140.438	16.3	108	13.86	7.77	0.86	0.77	0.08	0.13
2	2	30	22.27	5	0	0	1	0	0	0	0	0	0	1	0	0	0	0	0	0	0	0	7.56	7.266	18	2	80	114	4504	1.4	0.48	193.634	19.5	18	17.55	10.95	0.93	0.89	0.02	0.05
2	2	86	21.45	4	0	1	1	0	1	1	0	0	0	1	0	0	1	1	1	0	0	0	7.504	7.365	18	9	108	97	2652	2.3	6.3	183.93	22.1	94	8.97	7.39	0.87	0.86	0.08	0.09
2	2	81	22.72	4	0	0	1	0	0	1	1	0	0	0	1	3	0	0	0	1	1	0	7.419	7.332	14	2	98	144.33	2243	0.8	1.6	53.868	28.5	105	7.67	4.06	0.82	0.78	0.09	0.12
2	4	64	17.19	2	0	0	1	0	0	0	1	0	1	0	1	0	0	0	0	0	1	1	7.461	7.256	18	1	115	80.67	2050	1.3	1.2	62.208	28.9	96	10.34	5.29	0.89	0.8	0.05	0.07
2	3	71	24.77	2	0	0	0	0	1	1	1	0	1	0	1	0	0	0	0	0	0	1	7.463	7.371	17	3	115	109.67	1280	1.7	13	122.12	27.4	88	7.68	5.04	0.87	0.75	0.08	0.15
2	3	67	23.92	1	0	0	0	0	1	1	0	0	0	0	0	0	0	0	0	1	0	0	7.44	7.397	17	5	106	95	1250	1.7	0.33	69.275	27.7	185	13.17	8.79	0.94	0.76	0.05	0.14
2	3	43	29.41	4	0	0	0	0	0	0	0	0	1	0	0	0	0	0	0	0	1	0	7.432	7.388	11	6	97	95.67	2362	1.9	0.48	196.18	29.6	122	13.36	9.19	0.94	0.87	0.03	0.1
2	3	28	20.17	3	1	0	0	0	0	0	1	0	1	0	1	0	1	1	1	0	0	1	7.534	7.307	24	9	95	67	2775	2.2	1.27	176.353	30.8	76	14.29	9.95	0.94	0.9	0.04	0.08
2	3	40	26.26	4	0	0	1	0	0	0	0	0	0	1	0	0	0	0	0	0	1	1	7.367	7.366	14	6	42	89	3093	2.4	0.44	56.508	38.1	228	10.47	9.49	0.93	0.88	0.02	0.04
2	3	59	24.03	2	1	2	1	1	0	0	1	0	1	0	1	0	0	0	1	0	1	0	7.36	7.345	20	10	95	75.67	1745	2.4	2.1	26.24	23.5	144	13.06	9.04	0.86	0.81	0.09	0.14
2	4	52	23.18	3	1	0	0	0	0	1	0	0	1	0	1	0	0	0	0	0	0	0	7.35	7.305	15	4	82	91	2100	1.9	2.37	188.242	26.4	200	9.96	9.24	0.95	0.88	0.02	0.07
2	3	51	24.78	2	0	2	1	1	0	1	1	0	1	0	1	0	0	0	0	0	1	1	7.47	7.394	10	6	122	123.67	2226	3	51.27	193.637	29.5	65	10.27	1.89	0.92	0.8	0.05	0.14
2	3	55	24.98	2	0	2	1	1	0	1	1	0	1	1	1	3	1	0	1	0	0	1	7.424	7.175	16	10	98	90.33	2780	1.4	5.9	186.592	19.3	54	8.2	4.89	0.92	0.86	0.06	0.1
2	3	66	22.89	2	0	2	1	1	0	1	1	0	1	1	1	0	0	0	0	0	1	0	7.374	7.312	24	10	73	61.67	1417	1.7	3.08	161.682	27.6	104	17.71	6.5	0.96	0.86	0.02	0.07
2	3	69	24.97	6	0	0	0	0	0	1	0	0	0	1	0	0	1	0	0	0	0	0	7.423	7.19	26	8	98	76	1290	2.8	0.67	43.494	33.7	302	10.68	9.18	0.89	0.85	0.03	0.07
2	3	76	20.69	7	1	0	0	0	1	1	1	0	0	0	1	0	0	0	0	0	1	0	7.498	7.433	6	5	78	86.67	1622	2.4	0.12	70.164	30.9	138	8.13	7.15	0.89	0.7	0.09	0.25
2	3	29	32.84	9	0	0	0	0	0	0	0	0	0	0	0	3	0	0	0	0	0	0	7.419	7.4	9	2	72	89	600	1.6	0.072	1.472	30.5	139	16.34	12.01	0.92	0.85	0.05	0.09
2	3	36	22.99	2	0	0	0	0	1	0	0	0	1	0	0	0	1	0	0	0	0	1	7.522	7.478	17	1	145	112.33	2730	1.7	7	205.297	20.2	87	11	8.91	0.91	0.87	0.06	0.09
2	3	56	20.38	7	0	0	1	0	0	1	1	0	1	0	1	0	1	0	1	0	1	0	7.511	7.288	24	10	189	66.33	3245	5.1	0.91	12.284	25.8	182	13.51	5.72	0.93	0.75	0.04	0.11
2	3	33	21.45	4	0	1	0	0	0	0	0	0	0	0	0	0	0	0	0	0	0	0	7.35	7.226	15	4	100	83	2705	0.9	0.121	198.137	30.7	110	15.28	13.98	0.88	0.86	0.06	0.08
2	3	53	23.53	2	0	2	1	1	1	0	1	0	1	1	1	0	1	1	1	0	1	1	7.463	7.341	28	6	135	85	6203	1.6	25.76	70.278	33.6	220	9.81	4.96	0.91	0.83	0.06	0.1
2	4	64	22.2	7	1	0	0	1	0	0	1	0	1	0	1	4	1	0	0	0	1	0	7.483	7.175	12	8	0	0	2815	3.8	6.6	101.953	25.2	189	15.02	5.86	0.93	0.89	0.04	0.06
2	3	47	23.73	7	0	0	0	0	0	0	1	0	1	1	1	0	0	0	0	0	1	0	7.445	7.086	10	3	110	81	4170	5.7	34.14	18.696	26.2	162	27	7.51	0.94	0.78	0.04	0.14
2	2	36	24.56	4	0	2	1	1	0	0	1	0	1	1	1	0	0	0	1	0	0	0	7.36	7.322	7	10	129	108.33	5407	3.4	90.28	191.112	25.1	87	16.02	5.75	0.84	0.78	0.08	0.12
2	2	42	23.18	3	1	0	0	0	0	1	1	0	0	0	1	0	0	0	0	0	0	1	7.439	7.358	8	5	75	99	2044	1.6	0.1	36.049	37	242	14.36	12.33	0.87	0.82	0.06	0.1
2	2	68	22.38	9	0	0	0	0	0	0	0	0	0	0	0	0	0	1	0	0	1	0	7.427	7.423	9	4	72	78	1691	2.1		45.22	32.2	153	2.06	1.21	0.83	0.56	0.16	0.19
2	3	59	18.36	2	0	2	1	1	0	0	1	0	1	0	1	0	0	0	0	0	1	0	7.395	7.307	17	7	135	162.67	1490	1.2	0.1	30.804	31	154	14.55	5.03	0.97	0.77	0.01	0.12
2	3	41	23.5	2	0	2	1	1	1	1	1	1	1	1	1	0	1	0	1	1	1	0	7.445	7.324	31	8	107	103.33	3792	2.5	53	192.777	28.4	95	12.55	5.46	0.97	0.9	0.02	0.07
2	4	83	19.98	2	0	0	1	0	1	0	0	0	0	0	0	0	0	0	0	0	0	0	7.47	7.35	21	2	74	91.33	581	2.6	0.093	19.78	30	161	6.2	5.88	0.76	0.73	0.13	0.14
2	3	43	20.94	2	0	2	1	1	0	0	1	1	1	0	1	0	0	0	0	0	1	0	7.314	7.197	25	9	133	56	1321	6	75	181.567	25.4	111	22.97	16.23	0.97	0.94	0.01	0.02
2	3	79	27.64	2	0	2	1	1	1	1	1	0	1	1	1	0	1	0	1	0	1	0	7.377	7.205	22	8	110	71.33	3170	11.5	4.1	20.941	23.6	64	22.46	3.62	0.96	0.87	0.01	0.06
2	3	26	17.63	3	1	0	0	0	0	0	1	0	1	0	1	0	0	0	0	0	0	0	7.583	7.583	11	6	85	78	1375	1.2	1.65	69.78	39.7	210	13.26	11.28	0.85	0.78	0.04	0.1
2	4		17.97	2	0	0	1	0	1	0	0	0	0	0	0	0	0	0	0	0	0	0	7.516	7.469	13	2	110	95.67	1510	2.8	3.3	183.359	27.1	59	25.32	10.68	0.93	0.76	0.02	0.09
2	4	78	19.15	2	0	2	1	1	0	0	1	1	1	0	1	0	0	0	0	0	1	1	7.468	7.289	14	8	98	52.33	1670	1.4	0.42	169.607	30.5	147	21.01	12.3	0.88	0.8	0.05	0.11
2	4	93	21.11	2	0	2	1	1	1	1	1	1	1	0	1	0	0	0	1	1	1	0	7.49	7.297	15	5	110	125	2200	2.8	18	148.677	29.7	106	19.91	8.1	0.96	0.91	0.01	0.05
2	4	65	18.03	7	0	0	0	0	0	0	1	0	1	0	1	0	0	0	0	0	0	0	7.447	7.259	17	4	53	118.67	1410	2.9	4.3	185.835	17	220	12.97	7.15	0.77	0.74	0.15	0.18
2	4	74	25.76	2	1	0	0	0	0	1	1	0	1	0	1	0	0	0	0	0	0	0	7.56	7.479	12	2	120	85.67	1494	1.9	0.082	76.53	25.2	42	12.49	7.41	0.92	0.87	0.05	0.09
2	4	83	18.37	4	0	2	1	1	0	0	1	0	1	0	1	0	0	0	0	0	0	0	7.179	7.125	17	10	92	66.67	1183	16	0.39	46.772	30.4	106	16.32	16.32	0.92	0.92	0.02	0.02
2	4	81	20.78	4	0	0	0	0	0	0	1	0	0	0	1	2	0	0	0	0	0	0	7.378	7.347	9	2	92	129	1197	1	1.5	54.46	27.8	35	8.27	3.09	0.9	0.77	0.07	0.15
2	4	70	19.43	4	0	2	1	1	0	0	1	0	1	1	1	0	1	0	0	1	0	0	7.508	7.345	20	8	89	105	2550	0.9	41	21.45	23.1	177	7.54	2.28	0.92	0.75	0.06	0.17
2	4	54	21.36	9	0	0	0	0	0	0	1	0	0	0	1	0	0	0	0	0	0	0	7.45	7.412	12	3	90	105	1700	1.3	0.072	0.823	34.6	226	11.69	10.88	0.93	0.79	0.05	0.12
2	3	60	28.19	6	0	2	1	1	0	1	0	0	1	0	0	0	1	1	0	0	0	0	7.484	7.43	11	12	82	60	706	4.99	100	172.917	26.8	100	32.6	13	0.91	0.73	0.03	0.17
2	3	45	21.09	2	0	0	1	0	0	1	0	0	0	1	0	0	0	0	0	1	0	0	7.483	7.309	10	2	102	109	600	1.7	34	201.559	29.4	156	9.92	2.83	0.87	0.66	0.1	0.23
2	3	59	25.59	9	0	0	1	0	0	0	1	0	1	1	1	4	1	0	1	1	1	0	7.518	7.365	32	6	141	70.33	3907	6.5	1.5	110.459	18.5	112	17.74	7.06	0.92	0.82	0.05	0.1
2	3	80	22.66	2	0	0	1	0	1	1	1	0	1	0	1	0	0	0	0	0	0	0	7.497	7.352	20	8	105	50.67	1030	1.9	0.4	65.45	34.9	215	14.36	7.79	0.9	0.85	0.04	0.05
2	3	68	24.22	1	0	0	0	0	1	1	1	0	1	0	1	0	0	0	0	0	0	0	7.511	7.253	14	5	75	68.67	950	2.8	0.54	119.61	31.8	133	7.49	7.23	0.85	0.71	0.1	0.19
2	3	78	16.73	2	0	0	1	0	1	0	0	0	0	0	1	0	0	0	0	0	1	0	7.52	7.33	20	8	120	77	2050	3	0.23	6.293	27.1	153	20.7	10.37	0.95	0.83	0.02	0.09
2	3	29	23.67	9	0	0	0	1	0	0	1	0	1	0	1	3	1	0	0	0	1	1	7.438	7.386	11	6	140	79.33	2052	2.8	0.138	196.283	23.1	150	10.63	5.63	0.82	0.8	0.1	0.11
2	3	66	26.04	9	0	0	0	0	1	0	1	1	1	1	1	0	1	0	0	0	1	0	7.511	7.322	33	6	85	71.33	2009	2.8	11	138.643	27.7	226	14.71	10.28	0.95	0.9	0.02	0.06
2	3	18	32.87	9	0	0	0	0	0	0	0	0	0	1	0	0	1	1	1	0	1	0	7.497	7.41	14	7	102	82.33	2391	0.8	5.2	192.293	24.4	41	14.62	8.52	0.96	0.79	0.02	0.11
2	3	78	28.3	9	0	0	1	0	0	0	0	0	0	0	0	0	0	0	0	0	0	0	7.508	7.437	13	6	92	92.33	1502	1.7	0.32	187.365	28.6	57	11.09	9.59	0.81	0.74	0.11	0.16
2	3	48	21.61	3	1	0	0	0	0	0	1	0	0	0	1	0	0	0	0	1	0	0	7.424	7.422	20	4	88	77	365	0.7	0.18	92.343	38.8	187	11.71	11.53	0.83	0.8	0.11	0.15
2	3	31	23.03	9	0	0	0	0	0	0	1	0	0	0	1	4	0	0	0	0	0	1	7.452	7.259	12	8	85	74.33	1182	1	0.103	24.385	27.7	114	12.81	3.61	0.83	0.69	0.08	0.18
2	3	60	18.91	6	0	1	1	0	1	1	0	0	0	1	0	0	0	0	1	0	0	0	7.452	7.38	15	4	73	129	2020	4.91	22	23.367	32.4	183	9.24	8.65	0.81	0.8	0.07	0.07
2	3	66	25.71	2	0	0	1	0	0	1	0	0	0	0	0	0	0	0	0	1	1	0	7.422	7.394	14	11	139	135.67	1050	1.9	0.072	2.926	29.7	177	13.19	12.26	0.96	0.92	0.01	0.03
2	3	55	22.04	7	0	0	0	0	0	1	1	0	1	0	1	4	0	0	0	0	0	0	7.469	7.37	15	5	87	83	1674	2.5	0.164	161.301	29	177	11.65	7.59	0.79	0.77	0.06	0.11
2	3	27	19.14	9	0	0	1	0	0	1	1	0	0	0	1	0	0	0	0	1	0	0	7.54	7.428	16	10	90	153.33	1260	1.7	0.12	81.26	23.3	151	9.33	8.52	0.8	0.75	0.11	0.16
2	3	36	22.51	7	1	0	0	1	0	0	1	0	1	0	1	4	1	0	1	0	1	0	7.334	7.168	16	6	132	60.67	4375	16	3.2	153.008	25.7	120	16.31	16.22	0.89	0.82	0.04	0.1
2	3	58	20.76	7	1	0	0	0	0	0	0	0	0	0	1	3	0	0	0	0	0	0	7.392	7.227	20	12	90	90.67	1065	2.3	2.55	7.354	29.5	211	8.9	5.4	0.83	0.74	0.14	0.2
2	3	55	30.48	2	0	0	0	0	0	0	1	0	0	0	1	3	0	0	0	0	1	1	7.365	7.326	20	4	82	82.67	1805	2		60.19	35.5	230	14.71	9.67	0.9	0.82	0.05	0.07
2	3	39	26.99	2	0	0	0	0	0	0	1	0	0	0	1	3	0	0	0	0	1	0	7.428	7.308	10	8	92	88.33	1461	1.5		158.093	34.4	231	20.42	12.52	0.85	0.82	0.08	0.11
2	3	73	23.68	9	0	2	1	1	0	0	0	0	1	0	0	0	0	1	1	0	1	0	7.43	7.365	14	7	91	58	2455	3.4	2.44	85.399	29.8	100	2.63	1.11	0.05	0.03	0.5	0.61
2	3	65	23.31	2	0	0	0	0	0	0	1	0	1	0	1	0	0	0	0	0	1	0	7.451	7.386	14	11	117	65	1912	1.8	0.16	182.486	33.1	136	9.57	8.8	0.92	0.76	0.05	0.12
2	4	54	24.68	7	1	0	0	1	0	0	1	0	0	0	1	0	1	0	0	0	0	0	7.485	7.397	24	4	73	109	1750	2.3	1.08	55	28.5	152	33.36	7.53	0.9	0.79	0.04	0.1
2	3	76	22.77	3	1	0	0	0	0	1	1	0	0	0	1	0	0	0	0	1	0	0	7.443	7.313	12	4	64	90.67	2027	2.1		71.637	28.9	163	13.79	12.29	0.85	0.84	0.08	0.1
2	3	53	23.18	7	1	0	1	0	0	0	1	0	0	0	1	3	1	0	0	0	0	1	7.494	7.353	10	6	83	70.33	1925	2.1	1.33	181.201	24.1	106	13.08	8.49	0.9	0.82	0.04	0.09
2	3	60	19.92	3	1	0	0	0	0	1	0	0	0	0	1	4	0	1	1	1	0	1	7.491	7.374	18	14	74	99	2952	1.6	0.42	191.534	29.2	92	8.4	6.63	0.89	0.72	0.05	0.15
2	3	56	26.12	3	1	0	0	0	0	1	1	0	0	0	1	0	0	0	0	1	1	0	7.454	7.41	16	10	85	92.67	2372	1.7	0.28	120.078	25.6	128	10.23	8.85	0.82	0.8	0.17	0.21
2	3	54	24.22	7	0	0	0	1	0	0	1	0	1	1	1	0	0	1	1	0	1	1	7.434	7.287	15	13	145	114	8259	3.7	30.7	111.901	24.4	69	9.82	3.46	0.9	0.87	0.04	0.08
2	3	59	24.22	2	0	0	1	0	0	0	0	0	0	0	0	0	0	0	0	0	0	0	7.45	7.32	12	2	76	93.33	700	0.5	0.1	62.615	39.3	103	7.24	4.89	0.85	0.74	0.12	0.16
2	3	75	19.56	2	0	0	1	0	0	1	1	0	1	0	1	0	1	0	1	0	1	1	7.48	7.457	14	8	98	88.33	2428	2.4	5.41	149.947	23	61	3.91	2.48	0.87	0.78	0.08	0.11
2	3	60	17.63	1	0	0	0	1	1	0	0	0	1	0	1	0	0	0	0	0	0	0	7.44	7.423	19	7	85	66.67	600	3.8	0.088	18.587	34.8	148	9.39	8.4	0.82	0.74	0.07	0.15
2	4	55	21.97	2	0	0	0	0	0	0	1	1	1	0	1	0	1	0	0	0	0	0	7.513	7.389	16	5	125	102.33	2558	2.2	5.4	184.211	29.7	65	15.69	10.52	0.86	0.69	0.08	0.23
2	3	68	21.95	2	0	0	1	1	1	1	1	1	0	0	1	0	0	0	0	0	1	0	7.347	7.272	23	5	155	78.67	952	4.4	20	188.392	26	47	27.16	20.7	0.97	0.87	0.01	0.04
2	4	40	19.49	3	0	0	1	0	0	0	0	0	0	0	0	0	0	0	0	0	0	0	7.503	7.261	20	2	113	93.67	2272	7.3	8.6	190.477	34.7	139	26.47	5.96	0.88	0.68	0.05	0.27
2	3	71	18.8	1	0	0	1	0	1	1	1	0	1	0	1	0	0	0	1	1	1	1	7.589	7.318	15	11	138	66.67	1745	4.2	2.1	57.393	29.2	79	12.47	5.63	0.9	0.61	0.03	0.24
2	3	58	24.58	4	0	0	1	1	0	1	1	0	1	0	1	2	1	0	1	0	0	1	7.486	7.44	15	8	131	87	1760	1.7	7.1	64.127	28	59	9.88	9.48	0.8	0.79	0.09	0.12
2	3	76	18.56	7	0	0	1	0	0	0	1	0	0	0	1	0	0	0	1	0	0	0	7.443	7.284	12	6	105	96	1704	0.9	0.81	112.909	27.3	91	8.33	3.08	0.9	0.75	0.06	0.13
2	3	76	18.18	2	0	2	1	1	1	0	0	0	1	0	0	0	0	0	0	0	1	0	7.352	7.271	21	5	114	69.33	1596	4	28	80.996	34.9	83	16.89	9.82	0.94	0.69	0.03	0.1
2	3	29	23.36	7	1	0	0	0	0	0	1	0	1	1	1	0	0	0	1	0	0	0	7.437	7.37	7	7	102	71.33	2601	2.9	0.26	146.28	22.7	107	10.08	8.97	0.94	0.83	0.04	0.08
2	3	96	25.61	9	1	2	1	1	0	0	1	0	1	0	1	0	0	0	0	0	0	1	7.441	7.258	18	7	125	86.67	1902	1.7	9.9	149.683	26.7	66	13.47	6.73	0.91	0.79	0.03	0.06
2	3	78	19.54	2	0	2	1	1	0	1	1	0	1	0	1	0	0	0	0	0	0	1	7.493	7.103	16	11	132	50	1040	9.7	3.3	24.157	22.7	86	19.76	8.9	0.88	0.8	0.03	0.05
2	3	52	24.02	2	0	2	1	1	0	1	0	0	0	1	0	0	1	0	1	0	1	1	7.386	7.341	23	15	86	100	1708	1.9	0.8	178.383	31.2	220	12.34	4.24	0.84	0.53	0.11	0.33
2	3	71	17.08	4	0	0	1	1	1	0	0	0	1	0	0	0	1	0	0	0	0	0	7.484	7.391	18	9	70	80.33	2701	1.1	0.16	13	26	83	11.12	5.97	0.9	0.75	0.07	0.17
2	4	35	24.72	9	0	0	0	0	1	0	1	0	1	0	1	0	1	0	1	0	0	0	7.499	7.348	24	7	132	86.33	5351	2.4	4	145.549	28.9	126	19.53	5.84	0.84	0.55	0.08	0.34
2	3	88	24.22	2	0	2	1	1	1	0	1	0	0	0	1	0	0	0	0	0	1	1	7.571	7.43	20	5	97	82.67	730	3.15	29	57.959	31.3	116	15.36	8.9	0.86	0.62	0.09	0.17
2	3	78	23.88	4	0	0	1	0	0	1	1	0	0	0	1	2	0	0	1	0	0	0	7.356	7.35	14	4	108	106	3805	0.8	8.15	177.013	24.2	84	10.64	8.27	0.95	0.92	0.03	0.04
2	3	80	20.76	2	0	0	0	0	0	0	0	0	1	0	1	0	0	0	1	0	1	0	7.375	7.35	18	12	100	57.33	2122	4	1.78	134.893	27.5	62	22.01	14.9	0.96	0.9	0.02	0.14
2	3	58	23.51	3	1	0	0	0	0	0	1	0	1	1	1	0	1	0	0	1	0	0	7.515	7.437	18	15	133	104	3579	4.6	17.5	186.464	22.4	35	22.92	7.39	0.95	0.8	0.02	0.09
2	3	60	20.76	6	0	0	0	0	0	0	0	0	0	1	0	0	1	0	0	0	0	0	7.489	7.222	21	10	110	98	1180	0.7	2.9	66.302	26.1	136	17.69	15.4	0.92	0.9	0.02	0.05
2	3	68	25.04	9	0	0	1	0	0	0	1	0	0	0	1	3	0	0	0	0	1	0	7.458	7.363	12	4	96	88.67	1401	1.5	0.1	141.184	27.3	94	10.94	8.06	0.88	0.82	0.08	0.11
2	3	34	25.06	4	0	0	0	0	0	0	0	0	0	0	0	0	0	0	0	0	0	0	7.393	7.359	14	2	81	92	2215	1.5	0.29	175.713	28.2	62	10.62	7.24	0.76	0.63	0.17	0.22
2	3	59	16.77	8	0	0	1	0	0	0	1	0	1	0	1	3	0	0	0	0	1	0	7.545	7.377	18	11	123	87.33	1625	2.9	0.93	94.527	35.4	231	14.69	9.98	0.95	0.92	0.03	0.14
2	3	56	24.98	9	0	0	0	0	0	0	1	0	0	0	1	0	0	0	0	0	0	0	7.403	7.36	13	4	132	73.33	1529	5.6	0.66	185.56	22.3	68	11.5	9.21	0.78	0.71	0.1	0.28
2	4	77	22.86	2	1	2	1	1	0	0	1	0	1	0	1	0	0	0	0	0	0	0	7.577	7.299	24	11	120	76	1757	1.8	6.83	126.887	28.4	84	11.73	5.06	0.83	0.77	0.08	0.13
2	4	93	18.52	2	0	2	1	1	1	1	1	0	1	0	1	0	1	1	1	0	1	0	7.474	7.176	27	6	88	69.33	3513	13.1	27	36.27	26.5	89	15.96	5.38	0.97	0.92	0.02	0.05
2	3	76	21.88	4	0	0	0	1	0	1	1	0	1	0	1	3	1	0	0	0	0	0	7.468	7.433	25	5	116	60.67	847	1.7	0.072	28.692	28.1	80	2.28	1.53	0.84	0.71	0.08	0.17
2	3	31	18.75	4	0	0	1	1	0	1	0	0	0	0	0	0	0	0	0	0	1	0	7.49	7.319	10	2	113	83	1967	1.4	9.8	188.37	22.6	76	11.29	6.65	0.89	0.85	0.07	0.11
2	3	73	20.57	4	0	0	1	1	0	0	1	0	1	0	1	3	0	0	0	0	0	0	7.393	7.389	26	7	112	122	1552	1.8	2.5	48.569	27.4	129	21.46	18.92	0.97	0.95	0.02	0.12
2	3	28	23.66	2	0	2	1	1	0	0	1	0	0	0	1	0	0	0	0	0	1	1	7.428	7.358	17	5	140	97.67	2903	1.4	1.05	185.215	30.4	209	13.81	13.37	0.94	0.76	0.03	0.17
2	3	58	19.91	1	0	0	0	1	1	0	0	0	1	0	0	0	0	0	0	0	0	0	7.401	7.35	21	8	124	67.33	935	1.6	2.6	34.868	32.6	176	9.98	8.14	0.82	0.75	0.02	0.12
2	3	53	22.19	2	0	0	0	0	1	1	1	0	0	1	1	0	1	0	1	0	1	0	7.526	7.276	14	3	115	91.33	1602	1.6	0.77	61.818	27.5	122	9.51	5.69	0.77	0.59	0.11	0.26
2	3	38	18.03	4	0	0	1	0	0	0	0	0	1	0	0	0	1	1	0	0	0	0	7.452	7.33	10	2	93	79.33	1275	2.8	50	184.598	26.9	92	4.12	2.97	0.95	0.84	0.04	0.08
2	3	72	26.45	2	1	0	0	1	0	1	1	0	1	0	1	4	0	0	1	0	1	0	7.475	7.325	33	4	105	78.33	3906	2.9	100	170.408	26.6	169	36.42	3.37	0.96	0.89	0.02	0.07
2	3	34	23.88	4	0	1	1	0	0	0	0	0	0	0	0	0	0	0	0	0	0	1	7.454	7.383	18	2	71	78.33	2005	1.3	0.45	188.273	29.3	69	14.76	7.26	0.93	0.71	0.04	0.17
2	3	19	16.77	4	0	2	1	1	1	0	1	0	0	0	1	2	1	1	1	0	0	0	7.429	7.278	16	7	101	102.67	2970	4.7		105.189	32.5	123	16.78	8.65	0.95	0.55	0.13	0.19
2	3	67	19.72	9	0	1	1	1	0	0	0	0	1	0	1	3	0	0	0	0	1	1	7.401	7.397	8	9	105	51	2482	1.8	69	105.946	21.5	110	15.91	8.97	0.96	0.75	0.02	0.21
2	3	56	24.8	1	0	2	1	1	1	1	1	0	1	0	1	0	0	0	0	1	1	0	7.439	7.274	13	7	96	114	1880	0.6		143.913	23.8	92	7.07	6.36	0.78	0.76	0.11	0.14
2	3	33	30.07	2	0	2	1	1	1	1	1	1	1	0	1	0	0	0	0	0	0	0	7.469	7.321	12	8	82	63.33	2700	2.1	0.54	82.583	29.9	166	18.39	6.28	0.75	0.39	0.05	0.24
2	3	75	17.63	3	0	0	0	0	0	1	1	0	0	0	1	2	0	0	0	1	0	1	7.489	7.413	10	4	88	90.33	1977	1.4		108.082	28.3	114	9.38	9.19	0.92	0.76	0.05	0.19
2	3	69	20.2	2	1	0	0	0	0	0	1	0	1	0	1	0	1	0	0	0	0	1	7.449	7.375	20	11	78	86.33	1970	2	0.3	125.18	22.9	54	20.98	11.15	0.93	0.75	0.02	0.07
2	3	69	22.6	4	0	0	0	0	0	0	0	0	1	0	0	0	1	0	0	0	0	1	7.422	7.402	12	8	93	74.67	1941	1	1.1	15.636	27.3	91	6.43	4.88	0.83	0.8	0.08	0.1
2	3	81	24.97	4	0	1	1	0	0	0	0	0	0	0	0	0	1	0	1	1	0	0	7.374	7.369	20	5	66	83.67	3310	0.9	1.3	138.646	34.7	180	15.09	9.64	0.89	0.88	0.04	0.04
2	3	84	17.15	2	0	0	1	0	0	1	0	0	0	0	0	0	0	0	0	0	0	0	7.466	7.382	16	7	121	72.67	1020	1	42	86.827	28.1	93	14.73	10.89	0.94	0.91	0.03	0.09
2	3	89	21.26	2	0	0	0	0	1	0	0	0	0	0	0	0	0	0	0	0	1	0	7.511	7.447	14	3	117	99.33	1332	3.4	1.5	193.176	27.8	73	10.67	9.2	0.97	0.91	0.01	0.03
2	3	52	16.33	5	0	0	0	0	0	0	1	0	1	1	1	0	0	0	1	0	1	0	7.518	7.373	18	6	128	73.33	1782	2.1	0.79	50.323	32.8	56	4.83	2.64	0.8	0.73	0.09	0.17
2	3	57	23.22	9	0	0	1	0	0	0	0	1	0	0	1	0	0	0	0	0	0	1	7.509	7.371	20	6	129	81.33	1805	1.9	1.48	74.581	28.5	93	14.96	6.91	0.83	0.71	0.1	0.18
2	3	31	21.34	9	0	0	0	0	0	0	0	0	0	0	0	3	0	0	0	0	0	0	7.397	7.328	10	5	95	80.33	800	1.4	0.48	3.463	24.7	95	15.48	12.34	0.92	0.9	0.06	0.09
2	3	73	17.98	2	0	0	0	0	0	1	1	0	0	0	1	0	0	0	0	0	0	0	7.411	7.306	12	2	62	100	1768	2	0.17	34.288	29.8	92	8.63	7.82	0.68	0.65	0.23	0.26
2	3	51	23.12	9	0	1	1	0	0	1	0	0	0	0	1	3	0	0	0	0	1	0	7.321	7.283	18	4	110	94.67	1650	1.3	4.04	121.172	30.6	148	18.18	17.15	0.93	0.9	0.02	0.05
2	3	46	26.84	6	0	2	1	1	0	0	1	0	0	0	1	4	0	0	0	0	0	1	7.346	7.333	23	7	93	105.33	750	0.7	9.2	72.782	27.7	112	15.68	10.1	0.91	0.87	0.05	0.07
2	2	81	26.62	2	0	0	1	0	0	1	0	0	0	0	1	0	1	0	0	1	0	0	7.396	7.362	20	4	101	82.67	1173	1.4	0.19	168.623	24.1	101	3.23	2.49	0.74	0.53	0.17	0.34
2	2	35	22.31	9	0	2	1	1	0	0	1	0	1	0	1	2	1	0	1	0	1	0	7.388	7.309	18	8	94	113.67	3889	1.7	4.4	169.378	25.9	89	14.45	12.83	0.93	0.85	0.05	0.08
2	4	34	28.39	2	0	0	0	0	0	0	0	0	0	0	1	3	0	0	0	0	1	1	7.345	7.297	18	2	98	93.33	1417	2.7	0.1	8.151	43.3	29.6	16.25	10.03	0.89	0.82	0.06	0.12
2	4	61	16.85	2	0	2	1	1	1	0	0	0	1	0	1	0	0	0	1	0	1	0	7.327	7.149	21	12	118	80	1117	1.8	0.1	17.026	29	87	11.15	6.87	0.97	0.87	0.02	0.05
2	4	59	25.01	9	0	0	1	0	0	0	1	0	0	0	1	3	0	0	0	0	1	0	7.356	7.219	14	2	121	78	2500	2.8	1.48	194.2	33	95	4.46	3.29	0.87	0.78	0.1	0.13
2	4	34	34.06	2	0	0	0	0	0	1	1	0	0	0	1	3	0	0	0	0	1	0	7.428	7.292	16	2	69	95	1550	2		12.879	37.4	115	13.9	8.89	0.86	0.78	0.05	0.1
2	4	80	22.43	1	0	0	0	0	0	0	0	0	0	0	0	0	0	0	0	0	1	0	7.406	7.351	12	3	76	90.67	960	3.6		50.667	32.1	98	4.36	3.88	0.91	0.81	0.06	0.12
2	4	23	21.83	9	0	0	0	0	0	0	0	0	0	0	0	0	0	0	0	1	0	0	7.42	7.307	16	3	123	75.33	550	1.2	0.42	109.855	27	116	15.3	9.96	0.82	0.76	0.11	0.17
2	4	39	19.03	3	0	0	0	0	0	1	1	0	0	0	1	0	0	0	0	1	0	1	7.386	7.331	12	2	145	96.33	1770	4.4	1.35	69.62	38	145	16.35	10.23	0.88	0.81	0.04	0.09
2	4	33	20.48	7	0	0	0	0	0	0	1	0	0	0	1	0	0	0	0	0	0	0	7.522	7.398	9	2	110	71.33	2065	2	0.25	48.394	24.9	157	16.46	8.46	0.84	0.76	0.07	0.12
2	2	74	24.34	7	0	0	0	1	0	0	0	0	1	0	1	4	0	0	0	0	1	0	7.422	7.353	18	7	58	86	2482	1.4	0.072	162.955	22.7	154	20.07	16.31	0.96	0.92	0.01	0.02
2	2	52	27.43	4	0	2	1	1	0	0	1	0	0	0	1	3	0	0	0	1	1	0	7.378	7.297	25	8	178	157	2829	1.3	46	200.87	26.3	50	6.5	4.9	0.93	0.82	0.06	0.11
2	2	59	22.72	2	0	0	1	0	0	0	0	1	1	0	1	0	1	1	0	0	1	0	7.378	7.256	15	8	90	70.33	723	2.1	1.5	164.6	27.4	92	16.31	3.95	0.93	0.84	0.06	0.09
2	2	25	23.36	1	1	0	0	0	0	0	0	0	1	1	1	4	0	0	1	1	1	0	7.464	7.387	8	6	77	98	6370	3.4	83	181.201	22.6	26	22.24	8.68	0.9	0.8	0.09	0.12
2	2	64	22.2	7	1	0	0	0	0	1	1	0	0	0	1	4	1	0	0	0	1	0	7.483	7.175	12	6	149	52.67	2815	3.8	6.6	101.953	25.2	156	15.02	5.86	0.93	0.89	0.04	0.06
2	2	52	23.18	3	1	0	0	0	0	0	0	0	1	0	1	0	0	0	0	0	0	1	7.35	7.305	10	2	82	91	2100	1.9	2.37	188.242	26.4	210	9.96	9.24	0.95	0.88	0.02	0.07
2	4	53	20.23	1	0	2	1	1	1	0	1	0	1	1	1	0	0	0	0	0	1	0	7.495	7.34	12	7	121	67	2593	7	5.7	184.291	25.8	167	35.65	14.39	0.95	0.92	0.04	0.05
2	4	26	22.04	7	0	0	0	0	0	0	0	0	0	0	1	3	1	0	1	0	0	0	7.485	7.285	23	3	75	114.33	3994	4.6	1.3	153.232	29.7	100	15.14	11.8	0.83	0.57	0.07	0.39
2	4	80	19.59	2	0	0	1	0	0	0	1	0	0	0	1	0	0	0	0	1	0	0	7.451	7.412	18	1	80	73.33	1611	2.1	0.11	29.772	27.2	148	15.05	7.95	0.86	0.78	0.04	0.07
2	4	32	27.68	4	1	1	1	0	0	0	1	1	1	1	1	0	0	0	1	0	1	0	7.398	7.012	31	13	122	74	5542	4.5	88	184.113	33.6	93	31.87	6.73	0.95	0.86	0.02	0.09
2	4	48	27.29	7	1	0	0	0	0	0	0	0	1	0	1	0	0	0	0	0	0	0	7.357	7.311	27	6	96	85.33	2260	3.2	96	66.05	21.8	95	13.3	13.3	0.84	0.84	0.01	0.01
2	4	76	19.76	3	1	0	0	0	1	0	1	0	0	0	1	0	0	0	0	0	1	0	7.498	7.14	16	8	55	70	2405	13		96.386	25.6	71	21.58	7.05	0.91	0.84	0.05	0.1
2	4	86	20.28	1	0	0	0	0	1	1	1	0	1	1	1	0	1	0	1	0	0	0	7.342	7.255	23	12	69	62	2221	4.8	1.37	110.658	25.9	46	10.38	10.38	0.92	0.92	0.04	0.04
2	4	35	28.37	6	0	0	0	0	0	0	0	0	0	1	0	3	0	0	0	0	1	0	7.424	7.29	15	6	82	118.67	1032	1.7	0.38	15.064	32.7	210	10.54	6.89	0.93	0.89	0.03	0.04
2	4	43	24.31	4	1	0	0	0	0	0	0	0	1	1	1	0	1	1	1	0	0	0	7.568	6.957	27	12	149	68.67	5654	27	12	38.21	27.5	69	17.8	7.13	0.78	0.66	0.05	0.24
2	4	56	19.38	4	1	0	1	1	0	0	1	0	0	0	1	0	1	1	1	0	1	0	7.554	7.215	14	10	152	43	5025	9.2	3.84	23.323	25.1	27	14.03	3.25	0.9	0.52	0.04	0.27

## Sheet: Sheet2
4	1
4	1
4	1
4	1
4	1
4	1
4	1
4	1
4	1
4	1
4	1
4	1
4	1
4	1
4	1
4	1
4	1
4	1
4	1
1	1
1	1
1	1
1	1
1	1
1	1
1	1
4	1
4	1
4	1
1	1
4	1
4	1
1	1
4	1
4	1
4	1
4	1
2	1
4	1
4	1
4	1
4	1
4	1
4	1
4	1
3	1
3	1
3	1
2	1
2	1
2	1
2	1
1	1
1	1
1	1
2	1
1	1
1	1
1	1
1	1
1	1
1	1
1	1
2	1
1	1
2	1
1	1
2	1
1	1
4	1
1	1
1	1
1	1
1	1
1	1
4	1
1	1
1	1
1	1
1	1
1	1
1	1
1	1
1	1
3	1
3	1
3	1
3	1
3	1
3	1
