# Supplementary material for: Development and validation of a LASSO-based predictive model for inadvertent hypothermia in ICU patients
Source: Front Med (Lausanne). 2025 Aug 18;12:1596030. doi: 10.3389/fmed.2025.1596030 (PMC12399657; doi:10.3389/fmed.2025.1596030)
Supplement: Supplementary file 2 [file Data_Sheet_2.xlsx]

## Sheet: Sheet1
Hypothermia	Catecholamines	RRT	Invasive Mechanical Ventilation	Lactate	GCS	Antipyretic Analgesics
0	0	0	0	0.7	0	0
0	1	0	1	2	0	0
0	0	0	0	1.7	0	0
0	0	0	0	3.1	0	0
0	0	1	1	1.8	0	0
0	0	0	0	1.1	0	0
0	0	0	0	1	0	0
0	0	0	0	1	0	0
0	1	0	1	1.3	0	0
0	0	0	0	0.9	0	0
0	0	0	1	1.8	0	0
0	0	0	1	1.7	0	0
0	1	0	1	1.3	0	0
0	1	0	1	2.6	0	0
0	0	0	1	3	1	1
0	0	0	0	2.8	0	0
0	0	0	1	1.4	0	1
0	0	0	0	2.5	0	1
0	1	0	1	1.4	0	0
0	0	1	0	1.5	0	0
0	0	0	0	2.2	0	0
0	1	0	1	3	0	1
0	0	1	0	1.4	0	0
0	0	0	0	1.3	0	0
0	0	0	1	2	1	0
0	1	0	1	0.6	1	0
0	0	0	0	4.4	0	0
0	0	0	1	2.1	0	0
0	0	0	1	1.2	0	0
0	1	0	1	1.6	0	0
0	0	1	0	1.7	0	0
0	0	0	0	1.6	0	0
0	1	0	1	2.4	0	1
0	1	1	0	1.1	0	0
0	0	0	1	6.6	1	0
0	1	0	0	6.7	0	0
0	0	0	1	0.9	0	0
0	1	0	1	9.2	1	0
0	0	0	0	1.3	1	0
0	0	0	1	1.2	0	0
0	0	0	1	1.3	0	0
0	0	0	1	3.5	0	0
0	0	1	0	3	0	0
0	1	0	1	1.7	0	1
0	1	0	0	1.3	0	0
0	0	0	0	0.8	0	0
0	1	0	1	3.3	1	0
0	0	0	0	1.7	0	0
0	1	0	1	3.8	0	1
0	1	0	1	6.2	0	0
0	1	0	1	1.7	1	0
0	0	0	1	2.8	0	0
0	1	0	1	4.2	0	1
0	0	0	0	4.6	0	0
0	0	0	1	1.6	0	0
0	0	0	0	1.1	0	0
0	0	0	1	2.7	0	1
0	0	0	0	2.1	0	0
0	1	0	1	1.7	0	1
0	0	0	1	1.7	0	0
0	0	1	1	2.1	0	1
0	0	1	0	0.7	0	0
0	1	0	1	1.4	0	0
0	0	1	1	4.3	0	1
0	1	0	1	4.5	0	0
0	0	0	0	17	0	0
0	0	1	1	4.6	0	0
0	0	0	0	2.2	0	1
0	0	0	0	3.5	0	0
0	0	0	0	1.2	0	0
0	0	0	1	2.4	0	0
0	1	0	1	3.1	0	0
0	0	0	1	2.9	0	0
0	0	0	0	3.3	1	0
0	1	0	1	1.8	0	0
0	0	1	0	2.1	0	0
0	1	0	1	5.6	1	1
0	0	0	1	2	0	0
0	0	0	1	0.7	1	0
0	0	0	1	3.2	1	0
0	0	0	1	1.7	0	1
0	0	0	1	4.1	1	1
0	0	0	0	4	0	0
0	1	0	1	8.8	1	0
0	0	0	0	4.3	0	0
0	0	0	0	1.1	0	0
0	1	0	1	1.5	0	0
0	1	0	1	1.5	1	0
0	0	0	1	3.4	0	1
0	0	1	0	2.4	0	0
0	1	0	1	6.7	0	1
0	1	0	1	12.4	0	1
0	0	0	0	2.2	0	0
0	0	0	0	1.8	0	0
0	1	0	1	1.7	0	0
0	0	0	1	1.3	0	0
0	0	0	0	1.6	0	0
0	0	0	1	9.2	0	0
0	1	0	0	3.8	0	0
0	0	0	1	1	0	1
0	0	0	1	1.3	0	0
0	0	1	1	2.2	0	1
0	0	0	0	0.8	0	0
0	0	1	0	1.8	0	0
0	0	1	1	3.05	0	0
0	1	0	1	2.1	1	0
0	0	0	1	1.7	0	1
0	1	0	1	3.2	0	0
0	1	1	1	1.5	0	0
0	0	0	1	5.7	1	1
0	1	0	1	1.8	0	1
0	1	0	1	1.4	0	0
0	1	0	1	2.3	0	1
0	1	0	1	2.4	0	0
0	0	0	0	2.6	0	0
0	1	0	1	4.5	0	0
0	0	1	0	2.6	0	0
0	0	1	1	1.8	0	1
0	1	0	1	1.1	1	1
0	1	0	1	1.2	0	0
0	1	0	1	1	0	0
0	0	0	0	3.5	0	1
0	1	0	0	1.6	0	0
0	1	0	1	3.5	0	1
0	0	0	1	0.7	0	0
0	0	0	0	1.1	0	1
0	1	0	0	6.7	0	0
0	0	0	1	2.1	0	1
0	1	0	1	2.4	0	1
0	1	0	1	1.3	0	0
0	1	0	1	2.7	0	1
0	1	0	1	2.2	0	0
0	0	0	0	3.1	0	0
0	1	0	1	2.1	1	1
0	1	1	1	10.6	0	0
0	1	0	1	3.1	1	1
0	0	0	0	0.5	1	0
0	0	0	0	1	0	0
0	1	0	1	2	0	0
0	1	1	1	2.6	0	1
0	1	0	0	2.8	0	0
0	1	0	0	1.6	0	0
0	1	0	1	4.5	0	0
0	0	0	1	1.4	0	0
0	0	0	0	1	0	0
0	0	1	1	1.55	1	0
0	0	0	1	1.07	0	0
0	1	0	1	2.3	1	0
0	0	1	0	1.1	0	0
0	0	0	0	1.63	0	0
0	0	0	1	0.9	0	0
0	0	0	1	3.5	0	0
0	0	0	1	2.1	0	0
0	1	0	0	2.2	0	1
0	0	0	1	1	0	0
0	1	0	0	1.5	0	1
0	1	0	1	3.5	1	0
0	0	0	1	0.9	0	0
0	0	0	0	2.1	0	0
0	1	0	0	2.5	0	0
0	0	0	1	1.6	0	0
0	0	0	0	3.4	0	0
0	1	1	0	3.5	0	0
0	0	0	0	1.4	0	0
0	0	1	0	0.8	0	0
0	1	0	1	6	0	1
0	1	0	0	1.47	0	0
0	1	0	1	1.5	0	1
0	0	0	1	5	0	1
0	0	0	1	1.3	0	0
0	0	0	1	4	0	0
0	1	0	1	3.4	0	0
0	0	0	1	1.8	0	0
0	0	0	0	1.3	0	0
0	0	0	1	4.5	0	0
0	0	0	1	4	0	1
0	1	0	0	7.5	0	0
0	1	0	1	1.1	0	1
0	0	1	0	2.1	0	0
0	0	0	1	2.1	0	0
0	1	0	1	3.4	0	0
0	0	0	0	0.8	0	0
0	0	0	1	1.4	0	1
0	1	0	1	2.42	0	1
0	1	0	1	1.74	0	1
0	0	1	1	2.6	1	1
0	0	1	1	2	0	0
0	0	0	1	2.4	0	1
0	1	0	0	2.13	0	0
0	0	0	1	0.9	0	0
0	1	0	1	1.25	0	0
0	0	0	0	1.1	0	0
0	1	0	1	0.7	0	0
0	0	0	1	7.42	0	0
0	0	0	0	1.8	0	0
0	1	0	1	2.9	0	0
0	1	0	0	1.53	0	0
0	1	0	1	1.6	0	1
0	1	0	1	2.3	0	0
0	0	0	1	2	0	0
0	0	1	0	2.7	0	0
0	1	1	0	2.6	0	0
0	0	0	1	2.6	0	1
0	1	0	1	2	0	0
0	0	0	1	0.5	1	1
0	1	1	1	0.9	1	1
0	0	0	1	3.6	1	1
0	0	0	1	1.7	1	0
0	0	1	1	0.5	0	0
0	0	0	1	2.4	0	0
0	1	1	1	1.3	0	1
0	0	0	1	3.6	0	0
0	0	0	1	1.7	1	0
0	1	0	1	6.6	0	0
0	0	0	1	2.6	0	1
0	1	1	1	2.6	0	1
0	1	0	0	4.7	0	0
0	0	0	1	3.5	0	1
0	0	0	0	1.5	0	0
0	1	0	0	2.8	0	1
0	0	0	1	2.3	0	1
0	1	0	1	1	0	0
0	1	0	1	6.27	0	1
0	0	0	1	1.8	0	1
0	0	0	1	0.9	1	1
0	1	0	1	1.6	1	0
0	1	0	1	15	0	0
0	0	1	1	1.6	0	1
0	0	0	1	1.5	0	1
0	1	0	1	2.1	0	1
0	0	0	1	2.3	1	1
0	0	0	1	1.5	1	0
0	1	0	0	3.26	1	0
0	0	0	1	1.9	0	0
0	1	0	1	1.2	0	1
0	0	0	1	4.05	0	0
0	0	0	0	2.7	0	1
0	1	0	1	3.15	0	0
0	1	0	1	1.6	0	1
0	0	0	0	2.6	0	0
0	0	0	1	1.9	0	1
0	0	0	1	1.5	1	1
0	1	0	1	5.5	1	1
0	0	0	0	2	0	0
0	1	1	1	2.4	0	1
0	1	0	1	1.3	0	0
0	1	0	1	1.4	0	0
0	0	0	0	0.8	0	0
0	0	0	1	1.8	1	0
0	0	0	1	2.04	0	0
0	1	0	1	11.8	1	1
0	1	0	1	2.4	1	0
0	1	1	1	5.8	1	1
0	0	1	1	1.9	1	1
0	1	0	1	2.4	0	1
0	1	0	1	1.4	0	1
0	1	0	1	4.7	1	1
0	1	0	1	2.3	0	0
0	0	1	1	1.7	0	0
0	1	0	1	1.8	0	1
0	0	0	1	2	0	0
0	0	0	1	5.3	1	0
0	1	1	1	6.7	0	0
0	1	0	1	1.8	0	1
0	1	0	1	1.9	0	1
0	1	0	1	2.6	0	1
0	1	0	1	1.8	0	0
0	0	0	0	2.2	0	1
0	1	0	1	4.6	0	1
0	1	1	1	9.6	0	1
0	0	1	0	0.9	0	0
0	0	0	0	0.5	0	0
0	0	0	1	1.1	0	0
0	0	0	0	1.5	0	0
0	0	0	1	1.6	0	0
0	0	0	0	1.7	0	0
0	1	1	1	3.2	0	0
0	0	0	1	1.4	0	0
0	0	1	0	3.1	0	0
0	1	0	1	4.2	0	1
0	1	0	1	1.5	0	1
0	0	0	1	1.2	0	1
0	0	0	1	4.8	0	0
0	0	0	1	1.7	0	0
0	1	0	1	1.7	0	0
0	1	0	1	1.6	1	1
0	1	0	1	1.1	0	0
0	0	0	1	2	0	0
0	1	1	1	8.1	0	1
0	0	0	1	2.9	1	1
0	0	0	1	1.3	0	1
0	0	1	0	1.7	0	0
0	0	1	0	0.7	0	0
0	1	0	1	1.9	0	1
0	0	0	0	3.4	0	0
0	0	0	1	2.1	1	0
0	0	0	1	1.9	0	0
0	0	0	0	0.7	0	0
0	0	0	0	0.9	0	0
0	1	0	0	1.7	1	0
0	0	0	0	1.2	0	0
0	0	0	0	2.3	0	0
0	1	0	0	4	0	0
0	1	0	1	6.8	0	1
0	1	0	1	4.8	1	1
0	0	0	0	1.6	0	0
0	1	0	1	3	0	1
0	0	1	0	3.2	0	0
0	0	0	1	1.1	0	0
0	0	0	0	1.2	0	0
0	1	0	1	2.3	1	1
0	0	0	1	1.1	1	1
0	0	0	1	1.4	1	0
0	0	0	1	1.4	0	0
0	0	0	0	2.6	0	0
0	0	0	0	2.8	0	0
0	0	0	0	7.3	0	0
0	0	1	0	4	0	1
0	0	0	1	2.1	0	1
0	0	0	0	0.6	0	0
0	1	0	1	0.8	0	0
0	1	0	1	1.9	0	0
0	1	0	1	1.5	0	0
0	1	0	1	4.7	0	1
0	1	0	1	1.8	0	1
0	0	0	1	0.9	1	0
0	1	0	1	2.4	0	1
0	0	0	1	0.7	0	0
0	0	0	0	1.4	0	0
0	1	0	1	3.8	0	1
0	0	0	0	1.2	0	0
0	1	0	1	2.1	0	1
0	0	0	1	1.3	0	0
0	1	0	1	1.5	0	1
0	0	1	1	1.9	1	0
0	1	1	1	1.2	0	0
0	0	0	1	1.8	0	1
0	1	0	0	2.5	0	0
0	0	0	1	3.33	1	0
0	1	0	1	0.7	0	1
0	0	0	1	4.3	1	0
0	1	0	1	3.6	1	1
0	0	0	1	2.1	0	0
0	0	0	1	1.5	1	0
0	1	0	1	1.2	0	1
0	1	0	0	3.1	0	0
0	1	0	1	13.8	0	0
0	1	0	1	1.7	0	0
0	0	0	0	1.4	0	0
0	0	0	0	1.6	0	0
0	0	0	1	1.7	0	1
0	1	0	1	1.8	0	0
0	0	0	0	2.4	0	0
0	1	0	1	4.2	0	0
0	0	0	1	1.5	0	0
0	1	0	1	2.9	1	0
0	1	0	1	1.2	0	0
0	1	1	1	3.9	0	1
0	0	0	1	0.8	0	0
0	1	1	1	1.4	0	1
0	0	0	0	1.5	0	0
0	0	0	1	1.6	0	0
0	0	0	0	8.9	0	0
0	0	0	0	1.2	0	0
0	0	0	1	4.2	1	1
0	1	0	1	1.1	0	0
0	1	0	1	1.9	0	1
0	1	0	1	1.8	0	0
0	1	0	1	1.2	0	0
0	0	0	1	1.4	0	0
0	1	0	1	1.7	0	0
0	0	0	0	3.3	0	0
0	0	0	1	2.8	0	0
0	1	1	1	3.9	0	1
0	1	0	1	2	0	1
0	0	0	0	1.3	0	0
0	1	0	0	2.9	0	0
0	0	0	0	1.1	0	0
0	1	0	1	2.8	1	1
0	0	0	0	1.5	0	0
0	0	0	1	1.2	0	0
0	0	0	1	1.3	0	0
0	0	0	1	2.4	0	0
0	0	0	0	1.7	0	1
0	1	0	1	1.2	1	1
0	0	0	0	1.3	0	0
0	1	0	1	1.5	0	0
0	0	0	0	1.7	0	0
0	0	0	1	2.6	0	0
0	1	0	0	6.4	0	0
0	0	0	0	4.2	0	0
0	1	0	1	2.4	0	1
0	0	1	0	1	0	0
0	0	0	1	0.9	0	1
0	0	0	0	1.4	0	0
0	1	0	1	2.2	0	0
0	0	0	0	1.7	0	1
0	0	0	1	5.4	0	1
0	0	0	0	1	0	1
0	0	0	0	3.4	0	0
0	1	1	1	2.1	0	0
0	1	0	1	1.9	0	0
0	0	0	0	1.4	0	0
0	0	0	1	2	0	1
0	0	0	1	1.3	0	0
0	0	0	1	0.7	0	0
0	0	0	1	1.4	0	0
0	1	0	1	1.7	0	1
0	0	0	1	2.7	0	0
0	1	0	1	1.8	0	0
0	0	0	1	2.8	0	1
0	0	0	1	2	0	0
0	0	0	0	3.6	0	0
0	0	0	0	1.2	0	0
0	0	0	1	4.4	0	0
0	0	0	1	2	0	0
0	1	0	1	1.4	0	1
0	1	0	1	1.3	0	0
1	1	0	1	2.1	0	0
1	1	1	1	3.4	1	0
1	1	0	1	3.8	1	0
1	1	0	1	1.9	1	0
1	1	1	1	7	0	0
1	0	0	1	4.6	0	1
1	0	0	1	2.1	0	0
1	1	1	1	4.5	1	0
1	1	0	1	3.2	1	0
1	1	0	1	13	1	0
1	1	1	1	4.8	0	0
1	0	1	0	1.7	0	0
1	1	1	1	27	1	0
1	1	0	1	9.2	1	0
1	0	0	0	1.4	0	0
1	1	1	1	8.5	1	0
1	1	1	1	2.1	0	0
1	0	0	0	2.8	0	0
1	1	0	1	1.4	0	0
1	0	1	1	1.2	0	0
1	0	1	1	2.6	1	0
1	0	0	0	7.5	0	0
1	1	0	1	4.4	1	0
1	0	1	1	3.1	1	0
1	1	0	1	1.5	0	0
1	1	1	1	12.5	0	0
1	0	0	1	1.5	1	0
1	0	1	0	1.2	0	0
1	0	1	1	1.5	0	0
1	1	1	1	2.6	0	0
1	0	0	1	0.9	0	0
1	1	1	0	10.1	0	0
1	1	1	1	4.1	0	0
1	1	0	1	4.3	0	0
1	1	1	1	27	0	0
1	0	0	1	1.8	1	0
1	1	0	0	3.83	0	0
1	1	0	1	3.3	1	0
1	0	0	1	1.7	0	0
1	1	0	1	1.77	1	0
1	0	0	1	1.9	0	0
1	0	0	1	2	0	0
1	1	1	0	1.1	1	0
1	1	0	1	6.8	0	0
1	1	0	1	2.8	0	0
1	1	0	1	4.3	1	0
1	1	0	1	2.95	1	0
1	1	0	1	2.17	1	0
1	1	0	1	5.5	1	0
1	1	0	1	3.4	0	0
1	1	1	1	8.5	1	0
1	0	0	0	1.1	0	0
1	0	1	1	1.8	0	0
1	1	1	1	1.4	0	0
1	1	0	1	2.6	0	0
1	1	1	1	3.63	0	0
1	1	0	1	2.2	0	0
1	1	1	1	6.1	0	0
1	1	1	1	5.5	0	0
1	0	0	0	2.7	0	0
1	1	1	1	11	0	0
1	1	0	1	1.8	1	0
1	1	0	1	1.4	0	0
1	1	1	1	2.3	1	0
1	1	0	1	1.6	0	1
1	1	1	1	2.81	0	0
1	0	0	1	1.8	0	0
1	1	0	1	3.3	1	0
1	1	0	1	2.8	1	1
1	1	1	1	1.9	0	0
1	1	0	1	2.4	1	0
1	0	0	1	3	1	0
1	0	0	1	1.2	1	0
1	1	1	1	4.2	0	0
1	1	1	1	6.6	0	0
1	1	0	1	3.5	1	0
1	1	1	1	2.7	1	0
1	1	0	1	3.8	0	0
1	1	0	1	1.7	0	0
1	1	0	1	1.4	0	0
1	1	1	1	5.3	0	0
1	0	0	1	3	0	0
1	1	0	1	6	0	0
1	1	0	1	5.2	0	0
1	0	0	1	2.1	0	0
1	1	0	1	3.7	0	0
1	1	1	1	2.5	1	0
1	0	0	1	1.5	1	0
1	1	1	1	1.9	0	0
1	1	1	1	2.2	0	0
