# Supplementary material for: Development and validation of a LASSO-based predictive model for inadvertent hypothermia in ICU patients
Source: Front Med (Lausanne). 2025 Aug 18;12:1596030. doi: 10.3389/fmed.2025.1596030 (PMC12399657; doi:10.3389/fmed.2025.1596030)
Supplement: Supplementary file 3 [file Data_Sheet_3.xlsx]

## Sheet: Sheet1
Hypothermia	Catecholamines	RRT	Invasive Mechanical Ventilation	Lactate	GCS	Antipyretic Analgesics
0	0	0	1	1.8	0	0
0	0	0	0	2.8	0	0
1	0	0	0	2.8	0	0
1	1	1	1	2.1	1	0
1	1	1	1	8.5	0	0
1	0	0	0	1.4	0	0
0	1	0	1	9.2	0	0
1	1	1	1	27	1	0
1	1	0	1	13	1	0
1	1	1	1	4.8	0	0
1	0	1	0	1.7	0	0
1	1	0	1	3.2	1	0
1	1	0	1	2.1	0	0
0	1	0	1	1.3	0	0
0	0	0	0	0.9	0	0
0	0	0	0	0.8	0	0
0	0	0	0	2.7	0	0
0	0	0	0	1.7	0	0
0	0	0	0	1.1	0	0
0	1	0	1	2.6	0	0
1	1	1	1	4.5	1	0
0	1	0	1	1.3	0	0
0	0	0	1	1.7	0	0
0	1	0	1	3.9	0	1
0	1	0	1	3	1	1
0	0	1	1	0.9	0	0
0	0	0	1	5.7	0	1
0	1	1	1	1.6	0	1
0	0	0	0	2.3	0	0
0	1	0	1	3.6	0	1
0	0	0	1	1.7	1	0
0	0	0	1	2.4	0	1
0	1	1	1	1.7	0	1
0	0	0	0	3.1	0	0
0	1	0	1	2.6	0	1
0	1	0	1	1.6	0	1
0	0	0	0	1.5	1	0
0	1	0	1	3.7	0	1
0	0	0	0	1.1	0	0
0	0	0	0	1.1	0	0
0	1	0	1	3.6	0	1
1	0	1	1	1.8	0	0
0	1	0	1	3.9	0	0
1	0	0	1	4.6	0	0
0	0	0	1	2.1	0	0
0	0	0	1	1.3	0	0
0	1	1	1	2.2	0	1
1	1	0	1	9.4	1	0
0	0	0	1	1.1	0	1
0	0	0	1	2.1	1	1
0	1	1	1	3	0	1
0	1	0	1	2.2	0	0
1	1	0	1	2.3	0	0
0	0	0	1	2.3	0	0
0	1	0	1	2.3	0	0
0	0	1	0	2.2	0	0
1	1	0	1	2.1	0	0
1	1	1	1	6.8	0	0
0	1	0	1	1.4	1	0
0	0	0	0	1.1	0	0
0	1	1	1	2.8	1	0
0	1	1	1	7.1	0	1
0	1	0	0	1.3	0	0
0	1	0	1	3.4	0	1
0	1	1	1	10.9	0	0
0	0	1	0	1.4	0	0
0	0	1	0	2.3	0	0
0	0	0	1	0.8	0	0
0	1	0	1	1.3	0	1
0	1	0	1	1.7	0	1
0	0	0	0	1.7	0	0
0	1	0	0	1.9	0	0
0	1	0	1	2.2	1	1
0	0	1	0	2.4	0	1
0	1	0	1	2.4	1	0
1	1	0	1	1.9	1	0
0	1	0	1	3	0	1
0	1	1	1	1.4	0	1
0	1	1	1	1.7	0	0
0	0	1	0	2.8	0	0
0	0	0	1	2.4	1	0
0	0	0	0	1.6	0	0
0	1	0	0	1.7	0	1
1	1	0	1	5.1	0	0
0	0	0	0	0.9	0	0
0	1	1	1	1.6	0	1
1	1	0	1	3.8	1	0
0	1	1	1	5.7	0	0
0	1	1	1	3.4	0	0
0	0	0	1	1.6	1	1
0	0	0	0	2.1	0	0
1	1	0	1	1.2	0	0
1	1	1	1	2.5	0	0
0	0	0	0	2.6	0	0
1	1	0	1	6	0	0
1	1	1	1	11.5	0	0
1	1	0	1	1.2	1	0
0	0	1	0	2.8	0	0
0	1	0	1	1.4	0	1
1	1	0	1	2.8	0	0
0	1	0	1	2.9	0	0
1	1	0	1	1.9	1	0
1	1	0	1	16	0	0
0	0	0	1	1	0	0
0	1	1	1	0.9	0	0
0	0	0	1	1.3	0	0
0	1	0	0	4.99	0	0
0	0	1	0	1.7	0	0
1	1	1	1	6.5	0	0
0	1	0	1	1.9	0	0
1	1	0	1	2.8	0	0
0	0	0	1	3	0	0
0	1	0	1	2.8	0	1
0	0	0	1	1.4	0	0
0	1	0	1	1.7	0	0
0	0	0	0	3.3	0	0
0	0	0	1	2.8	0	0
0	1	1	1	3.9	0	1
0	0	1	0	4.91	0	0
0	0	0	0	1.9	0	0
0	1	0	1	2.5	0	0
0	0	0	1	1.7	0	0
0	1	0	1	16	1	0
0	0	0	1	2.3	1	0
0	0	0	1	2	0	1
0	0	0	1	1.5	0	0
0	1	0	0	3.4	0	0
0	1	0	1	1.8	0	0
0	0	0	1	2.3	1	0
1	0	0	1	2.1	1	0
0	0	0	1	2.1	1	1
0	0	0	1	1.6	1	1
1	0	0	1	1.7	1	0
0	1	1	1	3.7	0	1
0	0	0	0	0.5	0	0
0	1	0	1	2.4	0	1
0	1	0	1	3.8	0	0
0	1	0	1	2.2	0	0
1	1	1	1	2.1	0	0
1	0	0	0	2.8	0	0
0	1	0	1	4.2	0	1
0	1	0	1	1.7	0	1
0	0	0	1	0.9	0	0
0	1	0	0	4	0	0
1	1	1	1	2.9	1	0
0	1	0	1	1.7	1	1
0	1	0	1	9.7	0	1
0	0	1	0	1.9	0	1
0	1	0	0	1.1	0	0
0	1	0	1	2.4	0	0
1	0	0	1	3.15	0	1
0	0	0	1	0.8	0	0
0	1	0	1	4	0	0
1	1	1	1	4.6	1	0
0	0	1	0	0.7	0	0
0	0	0	1	1.5	0	0
0	0	0	0	1.5	0	0
0	1	0	1	2.9	0	0
0	0	0	1	5.6	0	0
0	1	0	1	1.8	1	0
1	1	0	1	13.1	0	0
0	1	0	1	1.7	0	0
0	0	0	0	1.4	0	0
0	1	0	1	1.8	0	0
0	1	0	1	1.4	0	1
0	1	0	0	1.6	0	0
0	0	1	1	1.6	0	0
0	1	0	0	2.8	0	0
1	1	0	1	2.9	1	0
0	0	0	0	1.3	0	1
0	0	1	0	1	0	0
0	0	0	1	0.9	0	1
0	0	0	0	1.4	0	0
0	1	0	1	2.2	0	0
0	0	0	0	1.7	0	1
0	0	0	1	5.4	0	1
0	0	0	0	1	0	1
0	0	0	0	3.4	0	0
0	1	1	1	2.1	0	0
0	1	0	1	1.9	0	0
0	0	0	0	1.4	0	0
0	0	0	1	2	0	1
0	0	0	1	1.3	0	0
0	0	0	1	0.7	0	0
0	0	0	1	1.4	0	0
0	1	0	1	1.7	0	1
0	0	0	1	2.7	0	0
0	1	0	1	1.8	0	0
0	0	0	1	2.8	0	1
0	0	0	1	2	0	0
0	0	0	0	3.6	0	0
0	0	0	0	1.2	0	0
0	0	0	1	4.4	0	0
0	0	0	1	2	0	0
0	1	0	1	1.4	0	1
0	1	0	1	1.3	0	0
1	1	0	1	2.1	0	0
1	1	1	1	3.4	1	0
1	1	0	1	3.8	1	0
1	1	0	1	1.9	1	0
1	1	1	1	7	0	0
1	0	0	1	4.6	0	1
1	0	0	1	2.1	0	0
1	1	1	1	4.5	1	0
1	1	0	1	3.2	1	0
1	1	0	1	13	1	0
1	1	1	1	4.8	0	0
1	0	1	0	1.7	0	0
1	1	1	1	27	1	0
1	1	0	1	9.2	1	0
1	0	0	0	1.4	0	0
1	1	1	1	8.5	1	0
